# Supplementary material for: Digital Language Death
Source: PLoS One. 2013 Oct 22;8(10):e77056. doi: 10.1371/journal.pone.0077056 (PMC3805564; doi:10.1371/journal.pone.0077056)
Supplement: File S1 — Main data table. (TSV) [file pone.0077056.s001.tsv]

ID	FLOAT	FLOAT	X	BOOL	FLOAT	BOOL_HUN	X	X	FLOAT	BOOL	FLOAT	X	X	X	NOMINAL	FLOAT	X	FLOAT	FLOAT	X	BOOL	X	BOOL	FLOAT	BOOL	X	BOOL	X	X	X	X	BOOL	X	FLOAT	X	FLOAT	BOOL	FLOAT	FLOAT	X	X	FLOAT	NOMINAL	FLOAT	X	FLOAT	FLOAT	X	X
	LOG	LOG			LOG				LOG		LOG					LOG		LOG	LOG					LOG										LOG		LOG		LOG	LOG			LOG		LOG			LOG
unique_join_code	la_Other resources in the language_All	la_Other resources about the language_Online	Comments	MS-if-pack	la_Other resources in the language_Online	hunspell status	cru2_Alternate names	character entropy*	la_Resources in the language_Online	cru1_UDHR	la_Lexical resources_Online	cru2_Polluters	cru2_SIL	cru2_Updated	sample_result	articles	cru2_Code	la_Language descriptions_Online	adjusted WP size	cru2_Contact(s)	cru2_FLOSS SplChk	cru2_ISO-639-3	MAC-input	la_Primary texts_Online	WP_incubator	cru2_Classification	cru2_WT	cru2_WP	Print_Name	cru1_WP	cru1_SIL	cru1_WT	cru1_Contact(s)	avg good page length	language (local)	cru1_Words	WP_incubator_new	cru2_Docs	WP size in chars	TLD backup	language	cru2_Words	Seed	la_Resources in the language_All	cru1_Alternate names	Eth_Language Status	la_Lexical resources_All	cru2_Close to	cru1_ISO-639-3
xxe-nik-mil	0	0	0	0	0	0	0	0	0	0	0	0	0	0	m	0	0	0	0	0	0	0	0	0	0	0	0	0	0	0	0	0	0	0	0	0	0	0	0	0	Milo	0	m	0	0	7.7	0	0	0
xtw	0	0	0	0	0	0	0	0	0	0	0	0	0	0	m	0	0	0	0	0	0	0	0	0	0	0	0	0	Tawandê	0	0	0	0	0	0	0	0	0	0	0	0	0	m	0	0	8.0	0	0	0
xtv	0	0	0	0	0	0	0	0	0	0	0	0	0	0	m	0	0	0	0	0	0	0	0	0	0	0	0	0	Thawa	0	0	0	0	0	0	0	0	0	0	0	0	0	m	0	0	10.0	0	0	0
xtu	0	0	0	0	0	0	0	0	0	0	0	0	0	0	m	0	0	0	0	0	0	0	0	0	0	0	0	0	Cuyamecalco Mixtec	0	0	0	0	0	0	0	0	0	0	0	0	0	m	0	0	6.5	0	0	0
xtt	0	0	0	0	0	0	0	0	0	0	0	0	0	0	m	0	0	0	0	0	0	0	0	0	0	0	0	0	Tacahua Mixtec	0	0	0	0	0	0	0	0	0	0	0	0	0	m	0	0	6.5	0	0	0
xts	0	0	0	0	0	0	0	0	0	0	0	0	0	0	m	0	0	0	0	0	0	0	0	0	0	0	0	0	Mixtec	0	0	0	0	0	0	0	0	0	0	0	0	0	0	0	0	8.5	0	0	0
xtr	0	0	0	0	0	0	0	0	0	0	0	0	0	0	m	0	0	0	0	0	0	0	0	0	0	0	0	0	Early Tripuri	0	0	0	0	0	0	0	0	0	0	0	0	0	m	0	0	7.7	0	0	0
xtq	0	0	0	0	0	0	0	0	0	0	0	0	0	0	m	0	0	0	0	0	0	0	0	0	0	0	0	0	Tumshuqese	0	0	0	0	0	0	0	0	0	0	0	0	0	m	0	0	7.7	0	0	0
xtp	0	0	0	0	0	0	0	0	0	0	0	0	0	0	m	0	0	0	0	0	0	0	0	0	0	0	0	0	San Miguel Piedras Mixtec	0	0	0	0	0	0	0	0	0	0	0	0	0	m	0	0	8.0	0	0	0
xtz	0	0	0	0	0	0	0	0	0	0	0	0	0	0	m	0	0	0	0	0	0	0	0	0	0	0	0	0	Tasmanian	0	0	0	0	0	0	0	0	0	0	0	0	0	m	0	0	7.7	0	0	0
xty	0	0	0	0	0	0	0	0	0	0	0	0	0	0	m	0	0	0	0	0	0	0	0	0	0	0	0	0	Yoloxochitl Mixtec	0	0	0	0	0	0	0	0	0	0	0	0	0	m	0	0	6.5	0	0	0
xtg	0	0	0	0	0	0	0	0	0	0	0	0	0	0	m	0	0	0	0	0	0	0	0	0	0	0	0	0	Transalpine Gaulish	0	0	0	0	0	0	0	0	0	0	0	0	0	m	0	0	7.7	0	0	0
xte	0	2	0	0	0	0	0	0	0	0	1	0	0	0	m	0	0	1	0	0	0	0	0	0	0	0	0	0	Ketengban	0	0	0	0	0	0	0	0	0	0	0	0	0	m	0	0	5.0	3	0	0
xtd	0	1	0	0	0	0	CENTRAL NOCHISTLÁN MIXTECO, DIUXI MIXTEC	0	0	-	0	en es	MIS	Fri Dec 28 09:48:46 CST 2012	m	0	xtd	2	0	-	no	xtd	0	0	0	Oto-Manguean, Mixtecan, Mixtec-Cuicatec, Mixtec.	-	-	Diuxi-Tilantongo Mixtec	-	MIS	-	-	0	0	235004	0	2	0	0	0	294120	0	0	CENTRAL NOCHISTLÁN MIXTECO, DIUXI MIXTEC	6.5	0	-	xtd
xtc	0	7	0	0	0	0	0	0	0	0	1	0	0	0	m	0	0	2	0	0	0	0	0	0	0	0	0	0	Katcha-Kadugli-Miri	0	0	0	0	0	0	0	0	0	0	0	0	0	m	0	0	5.0	1	0	0
xtb	0	0	0	0	0	0	0	0	0	0	0	0	0	0	m	0	0	0	0	0	0	0	0	0	0	0	0	0	Chazumba Mixtec	0	0	0	0	0	0	0	0	0	0	0	0	0	m	0	0	7.0	0	0	0
xta	0	2	0	0	0	0	0	0	0	0	2	0	0	0	m	0	0	0	0	0	0	0	0	0	0	0	0	0	Alcozauca Mixtec	0	0	0	0	0	0	0	0	0	0	0	0	0	m	0	0	6.0	2	0	0
xto	0	0	0	0	0	0	0	0	0	0	0	0	0	0	m	0	0	0	0	0	0	0	0	0	0	0	0	0	Tokharian A	0	0	0	0	0	0	0	0	0	0	0	0	0	0	0	0	7.7	0	0	0
xtn	0	3	0	0	0	0	NORTHERN TLAXIACO MIXTEC, SAN JUAN ÑUMÍ MIXTECO, ÑUMÍ MIXTECO	0	0	-	0	en es	MOS	Fri Dec 28 09:46:52 CST 2012	m	0	xtn	0	0	-	no	xtn	0	0	0	Oto-Manguean, Mixtecan, Mixtec-Cuicatec, Mixtec.	-	-	Northern Tlaxiaco Mixtec	-	MOS	-	-	0	0	42106	0	2	0	0	0	77049	0	0	NORTHERN TLAXIACO MIXTEC, SAN JUAN ÑUMÍ MIXTECO, ÑUMÍ MIXTECO	5.0	0	mpm mxv	xtn
xtm	0	8	0	0	0	0	0	0	0	0	0	0	0	0	m	0	0	6	0	0	0	0	0	1	0	0	0	0	Magdalena Peñasco Mixtec	0	0	0	0	0	0	0	0	0	0	0	0	0	m	0	0	5.0	0	0	0
xtl	0	0	0	0	0	0	0	0	0	0	0	0	0	0	m	0	0	0	0	0	0	0	0	0	0	0	0	0	Tijaltepec Mixtec	0	0	0	0	0	0	0	0	0	0	0	0	0	m	0	0	6.0	0	0	0
xtj	0	0	0	0	0	0	0	0	0	0	0	0	0	0	m	0	0	0	0	0	0	0	0	0	0	0	0	0	San Juan Teita Mixtec	0	0	0	0	0	0	0	0	0	0	0	0	0	m	0	0	6.0	0	0	0
xti	0	0	0	0	0	0	0	0	0	0	0	0	0	0	m	0	0	0	0	0	0	0	0	0	0	0	0	0	Sinicahua Mixtec	0	0	0	0	0	0	0	0	0	0	0	0	0	m	0	0	6.0	0	0	0
xth	0	0	0	0	0	0	0	0	0	0	0	0	0	0	m	0	0	0	0	0	0	0	0	0	0	0	0	0	Yitha Yitha	0	0	0	0	0	0	0	0	0	0	0	0	0	m	0	0	9.0	0	0	0
wji	0	1	0	0	0	0	0	0	0	0	0	0	0	0	m	0	0	0	0	0	0	0	0	0	0	0	0	0	Warji	0	0	0	0	0	0	0	0	0	0	0	0	0	m	0	0	6.0	0	0	0
wja	0	0	0	0	0	0	0	0	0	0	0	0	0	0	m	0	0	0	0	0	0	0	0	0	0	0	0	0	Waja	0	0	0	0	0	0	0	0	0	0	0	0	0	m	0	0	6.0	0	0	0
xxe-0ii	0	0	0	0	0	0	0	0	0	0	0	0	0	0	m	0	0	0	0	0	0	0	0	0	0	0	0	0	0	0	0	0	0	0	0	0	0	0	0	0	Shirawa	0	m	0	0	7.7	0	0	0
tmv	0	0	0	0	0	0	0	0	0	0	0	0	0	0	m	0	0	0	0	0	0	0	0	0	0	0	0	0	Tembo (Motembo)	0	0	0	0	0	0	0	0	0	0	0	0	0	m	0	0	6.0	0	0	0
xxx-en-JM	0	0	0	0	0	0	-	0	0	-	0	hi	ENG	-	m	0	en-JM	0	0	-	no	xxx-en-JM	0	0	0	Indo-European, Germanic, West, English.	-	-	English (Jamaica)	-	ENG	-	-	0	0	2258827	0	0	0	0	0	0	0	0	-	7.7	0	-	xxx-en-JM
xxe-dap-tag	0	0	0	0	0	0	0	0	0	0	0	0	0	0	m	0	0	0	0	0	0	0	0	0	0	0	0	0	0	0	0	0	0	0	0	0	0	0	0	0	Tagin	0	m	0	0	7.7	0	0	0
xxx-bn-Latn	0	0	0	0	0	0	BANGA-BHASA, BANGALA, BANGLA	0	0	-	0	en	BNG	-	m	0	bn-Latn	0	0	-	no	xxx-bn-Latn	0	0	0	Indo-European, Indo-Iranian, Indo-Aryan, Eastern zone, Bengali-Assamese.	-	-	Bengali (Latin)	-	BNG	-	-	0	0	3141214	0	0	0	0	0	0	0	0	BANGA-BHASA, BANGALA, BANGLA	7.7	0	pes-Latn	xxx-bn-Latn
xxe-kdq-ban	0	0	0	0	0	0	0	0	0	0	0	0	0	0	m	0	0	0	0	0	0	0	0	0	0	0	0	0	0	0	0	0	0	0	0	0	0	0	0	0	Banai	0	m	0	0	7.7	0	0	0
xxx-noo-x-barkley	0	0	0	0	0	0	NUTKA, NUUCHAHNULTH, NOOTKA	0	0	-	0	en	NOO	-	m	0	noo-x-barkley	0	0	-	no	xxx-noo-x-barkley	0	0	0	Wakashan, Southern.	-	-	Nuu-chah-nulth (Barkley)	-	NOO	-	-	0	0	2109	0	0	0	0	0	0	0	0	NUTKA, NUUCHAHNULTH, NOOTKA	7.7	0	kut noo-x-eha-nuc noo-x-nitinaht noo-x-she	xxx-noo-x-barkley
xxe-wmt-dju	0	0	0	0	0	0	0	0	0	0	0	0	0	0	m	0	0	0	0	0	0	0	0	0	0	0	0	0	0	0	0	0	0	0	0	0	0	0	0	0	Djuwarliny	0	m	0	0	7.7	0	0	0
txo	0	0	0	0	0	0	0	0	0	0	0	0	0	0	m	0	0	0	0	0	0	0	0	0	0	0	0	0	Toto	0	0	0	0	0	0	0	0	0	0	0	0	0	m	0	0	6.0	0	0	0
txn	0	2	0	0	0	0	0	0	0	0	0	0	0	0	m	0	0	1	0	0	0	0	0	0	0	0	0	0	West Tarangan	0	0	0	0	0	0	0	0	0	0	0	0	0	m	0	0	5.0	0	0	0
txm	0	0	0	0	0	0	0	0	0	0	0	0	0	0	m	0	0	0	0	0	0	0	0	0	0	0	0	0	Tomini	0	0	0	0	0	0	0	0	0	0	0	0	0	m	0	0	6.5	0	0	0
txi	0	0	0	0	0	0	0	0	0	0	0	0	0	0	m	0	0	0	0	0	0	0	0	0	0	0	0	0	Ikpeng	0	0	0	0	0	0	0	0	0	0	0	0	0	m	0	0	5.0	0	0	0
txh	0	0	0	0	0	0	0	0	0	0	0	0	0	0	m	0	0	0	0	0	0	0	0	0	0	0	0	0	Thracian	0	0	0	0	0	0	0	0	0	0	0	0	0	m	0	0	7.7	0	0	0
txg	0	0	0	0	0	0	0	0	0	0	0	0	0	0	m	0	0	0	0	0	0	0	0	0	0	0	0	0	Tangut	0	0	0	0	0	0	0	0	0	0	0	0	0	0	0	0	7.7	0	0	0
txe	0	276	0	0	0	0	0	0	0	0	0	0	0	0	m	0	0	0	0	0	0	0	0	0	0	0	0	0	Totoli	0	0	0	0	0	0	0	0	0	0	0	0	0	m	0	0	7.0	0	0	0
txc	0	0	0	0	0	0	0	0	0	0	0	0	0	0	m	0	0	0	0	0	0	0	0	0	0	0	0	0	Tsetsaut	0	0	0	0	0	0	0	0	0	0	0	0	0	m	0	0	7.7	0	0	0
txb	0	0	0	0	0	0	0	0	0	0	0	0	0	0	m	0	0	0	0	0	0	0	0	0	0	0	0	0	Tokharian B	0	0	0	0	0	0	0	0	0	0	0	0	0	0	0	0	7.7	0	0	0
txa	0	3	0	0	0	0	0	0	0	0	0	0	0	0	m	0	0	1	0	0	0	0	0	0	0	0	0	0	Tombonuo	0	0	0	0	0	0	0	0	0	0	0	0	0	m	0	0	6.5	4	0	0
xxx-pi-Latn	0	0	0	0	0	0	-	0	0	0	0	en	PLL	Fri Dec 7 14:38:56 CST 2012	m	0	pi-Latn	0	0	-	no	xxx-pi-Latn	0	0	0	Indo-European, Indo-Iranian, Indo-Aryan, Unclassified.	-	-	Pali (Latin)	0	0	0	0	0	0	0	0	244	0	0	0	444583	0	0	0	7.7	0	-	0
txy	0	0	0	0	0	0	0	0	0	0	0	0	0	0	m	0	0	0	0	0	0	0	0	0	0	0	0	0	Tanosy Malagasy	0	0	0	0	0	0	0	0	0	0	0	0	0	m	0	0	6.0	0	0	0
txx	0	5	0	0	0	0	0	0	0	0	0	0	0	0	m	0	0	4	0	0	0	0	0	0	0	0	0	0	Tatana	0	0	0	0	0	0	0	0	0	0	0	0	0	m	0	0	6.5	1	0	0
txu	0	6	0	0	0	0	KOKRAIMORO	0	0	0	0	en	TXU	Thu Jan 10 09:49:44 CST 2013	m	0	txu	3	0	-	no	txu	0	0	0	Macro-Ge, Ge-Kaingang, Ge, Northwest, Kayapo.	-	-	Kayapó	0	0	0	0	0	0	0	0	1	0	0	0	397120	0	0	0	6.5	1	ram	0
txt	0	1	0	0	0	0	0	0	0	0	1	0	0	0	m	0	0	0	0	0	0	0	0	0	0	0	0	0	Citak	0	0	0	0	0	0	0	0	0	0	0	0	0	m	0	0	5.0	1	0	0
txs	0	0	0	0	0	0	0	0	0	0	0	0	0	0	m	1	0	0	0.0	0	0	0	0	0	0	0	0	0	Tonsea	0	0	0	0	0	0	0	1	0	709	0	0	0	0	0	0	6.5	0	0	0
txr	0	0	0	0	0	0	0	0	0	0	0	0	0	0	m	0	0	0	0	0	0	0	0	0	0	0	0	0	Tartessian	0	0	0	0	0	0	0	0	0	0	0	0	0	0	0	0	7.7	0	0	0
txq	0	0	0	0	0	0	0	0	0	0	0	0	0	0	m	0	0	0	0	0	0	0	0	0	0	0	0	0	Tii	0	0	0	0	0	0	0	0	0	0	0	0	0	m	0	0	6.0	0	0	0
dne	0	0	0	0	0	0	0	0	0	0	0	0	0	0	m	0	0	0	0	0	0	0	0	0	0	0	0	0	Ndendeule	0	0	0	0	0	0	0	0	0	0	0	0	0	m	0	0	6.0	0	0	0
dnd	0	1	0	0	0	0	0	0	0	0	1	0	0	0	m	0	0	0	0	0	0	0	0	0	0	0	0	0	Daonda	0	0	0	0	0	0	0	0	0	0	0	0	0	m	0	0	6.5	1	0	0
dng	0	0	0	0	0	0	0	0	0	0	0	0	0	0	b	13	0	0	695.0	0	0	0	0	0	0	0	0	0	Dungan	0	0	0	0	695.0	0	0	1	0	4830	0	0	0	0	0	0	4.0	0	0	0
dna	0	1	0	0	0	0	0	0	0	0	1	0	0	0	m	0	0	0	0	0	0	0	0	1	0	0	0	0	Upper Grand Valley Dani	0	0	0	0	0	0	0	0	0	0	0	0	0	m	0	0	5.0	1	0	0
dnn	0	1	0	0	0	0	0	0	0	0	0	0	0	0	m	0	0	0	0	0	0	0	0	0	0	0	0	0	Dzùùngoo	0	0	0	0	0	0	0	0	0	0	0	0	0	m	0	0	6.0	1	0	0
dni	0	5	0	0	0	0	0	0	0	0	1	0	0	0	m	0	0	1	0	0	0	0	0	1	0	0	0	0	Lower Grand Valley Dani	0	0	0	0	0	0	0	0	0	0	0	0	0	m	0	0	5.0	1	0	0
dnk	0	0	0	0	0	0	0	0	0	0	0	0	0	0	m	0	0	0	0	0	0	0	0	0	0	0	0	0	Dengka	0	0	0	0	0	0	0	0	0	0	0	0	0	m	0	0	6.0	0	0	0
dnj	0	0	0	0	0	0	YACOUBA, YAKUBA, DA, GIO, GIO-DAN	0	0	0	0	en	DAF	Thu Jan 3 18:39:54 CST 2013	m	0	daf	0	0	-	no	daf	0	0	0	Niger-Congo, Mande, Eastern, Southeastern, Guro-Tura, Tura-Dan-Mano, Tura-Dan.	-	-	Dan	0	0	0	0	0	0	0	0	2	0	0	0	664605	0	0	0	5.0	0	-	0
dnu	0	0	0	0	0	0	0	0	0	0	0	0	0	0	m	0	0	0	0	0	0	0	0	0	0	0	0	0	Danau	0	0	0	0	0	0	0	0	0	0	0	0	0	m	0	0	6.5	0	0	0
dnt	0	1	0	0	0	0	0	0	0	0	1	0	0	0	m	0	0	0	0	0	0	0	0	1	0	0	0	0	Mid Grand Valley Dani	0	0	0	0	0	0	0	0	0	0	0	0	0	m	0	0	5.0	1	0	0
dnw	0	2	0	0	0	0	0	0	0	0	1	0	0	0	m	1	0	3	0.0	0	0	0	0	4	0	0	0	0	Western Dani	0	0	0	0	0	0	0	1	0	694	0	0	0	0	0	0	5.0	1	0	0
dnv	0	0	0	0	0	0	0	0	0	0	0	0	0	0	m	0	0	0	0	0	0	0	0	0	0	0	0	0	Danu	0	0	0	0	0	0	0	0	0	0	0	0	0	m	0	0	6.0	0	0	0
dnr	0	1	0	0	0	0	0	0	0	0	1	0	0	0	m	0	0	0	0	0	0	0	0	0	0	0	0	0	Danaru	0	0	0	0	0	0	0	0	0	0	0	0	0	m	0	0	6.0	1	0	0
xxx-jv-x-bms	0	0	0	0	0	0	JAWA, DJAWA	0	0	-	0	en	JAN	-	m	0	jv-x-bms	0	0	-	no	xxx-jv-x-bms	0	0	0	Austronesian, Malayo-Polynesian, Western Malayo-Polynesian, Sundic, Javanese.	-	map-bms	Banyumasan	map-bms	JAN	-	-	0	0	181946	0	0	0	0	0	0	0	0	JAWA, DJAWA	7.7	0	id zsm ms bjn su jv	xxx-jv-x-bms
dny	0	3	0	0	0	0	0	0	0	0	0	0	0	0	m	0	0	3	0	0	0	0	0	0	0	0	0	0	Dení	0	0	0	0	0	0	0	0	0	0	0	0	0	m	0	0	5.0	0	0	0
jmx	0	0	0	0	0	0	0	0	0	0	0	0	0	0	m	0	0	0	0	0	0	0	0	0	0	0	0	0	Western Juxtlahuaca Mixtec	0	0	0	0	0	0	0	0	0	0	0	0	0	m	0	0	6.0	0	0	0
jmr	0	0	0	0	0	0	0	0	0	0	0	0	0	0	m	0	0	0	0	0	0	0	0	0	0	0	0	0	Kamara	0	0	0	0	0	0	0	0	0	0	0	0	0	0	0	0	6.0	0	0	0
jms	0	0	0	0	0	0	0	0	0	0	0	0	0	0	m	0	0	0	0	0	0	0	0	0	0	0	0	0	Mashi (Nigeria)	0	0	0	0	0	0	0	0	0	0	0	0	0	m	0	0	6.0	0	0	0
jmw	0	0	0	0	0	0	0	0	0	0	0	0	0	0	m	0	0	0	0	0	0	0	0	0	0	0	0	0	Mouwase	0	0	0	0	0	0	0	0	0	0	0	0	0	m	0	0	6.0	0	0	0
jmi	0	1	0	0	0	0	0	0	0	0	1	0	0	0	m	0	0	0	0	0	0	0	0	0	0	0	0	0	Jimi (Nigeria)	0	0	0	0	0	0	0	0	0	0	0	0	0	m	0	0	7.0	1	0	0
jmn	0	0	0	0	0	0	0	0	0	0	0	0	0	0	m	0	0	0	0	0	0	0	0	0	0	0	0	0	Makuri Naga	0	0	0	0	0	0	0	0	0	0	0	0	0	m	0	0	6.0	0	0	0
jml	0	0	0	0	0	0	0	0	0	0	0	0	0	0	m	0	0	0	0	0	0	0	0	0	0	0	0	0	Jumli	0	0	0	0	0	0	0	0	0	0	0	0	0	m	0	0	6.0	0	0	0
jmb	0	0	0	0	0	0	0	0	0	0	0	0	0	0	m	0	0	0	0	0	0	0	0	0	0	0	0	0	Zumbun	0	0	0	0	0	0	0	0	0	0	0	0	0	m	0	0	6.0	0	0	0
jmc	0	0	0	0	0	0	MACHAME, KIMASHAMI	0	0	0	0	en	JMC	Sat Jan 5 22:41:34 CST 2013	m	0	jmc	0	0	-	no	jmc	0	0	0	Niger-Congo, Atlantic-Congo, Volta-Congo, Benue-Congo, Bantoid, Southern, Narrow Bantu, Central, E, Chaga (E.30).	-	-	Machame	0	0	0	0	0	0	0	0	2	0	0	0	147016	0	0	0	5.0	0	sw kam wmw ng ki heh	0
jma	0	1	0	0	0	0	0	0	0	0	1	0	0	0	m	0	0	0	0	0	0	0	0	0	0	0	0	0	Dima	0	0	0	0	0	0	0	0	0	0	0	0	0	m	0	0	6.0	1	0	0
jmd	0	4	0	0	0	0	0	0	0	0	0	0	0	0	m	1	0	1	0.0	0	0	0	0	0	0	0	0	0	Yamdena	0	0	0	0	0	0	0	1	0	714	0	0	0	0	0	0	5.0	2	0	0
xxx-yi-Latn	0	0	0	0	0	0	JUDEO-GERMAN, YIDDISH	0	0	-	0	en	YDD	-	m	0	yi-Latn	0	0	Jordan Kutzik	no	xxx-yi-Latn	0	0	0	Indo-European, Germanic, West, High German, Yiddish.	-	-	Yiddish (Latin)	-	YDD	-	Jordan Kutzik	0	0	1347597	0	0	0	0	0	0	0	0	JUDEO-GERMAN, YIDDISH	7.7	0	de da	xxx-yi-Latn
czt	0	0	0	0	0	0	ZOTUNG, BANJOGI, BANDZHOGI	0	0	-	0	en	CZT	-	m	0	czt	0	0	-	no	czt	0	0	0	Sino-Tibetan, Tibeto-Burman, Kuki-Chin-Naga, Kuki-Chin, Central.	zo	-	Zotung Chin	-	CZT	zo	-	0	0	278132	0	0	0	0	0	0	0	0	ZOTUNG, BANJOGI, BANDZHOGI	5.0	0	-	czt
czk	0	0	0	0	0	0	0	0	0	0	0	0	0	0	m	0	0	0	0	0	0	0	0	0	0	0	0	0	Knaanic	0	0	0	0	0	0	0	0	0	0	0	0	0	m	0	0	7.7	0	0	0
czh	0	0	0	0	0	0	0	0	0	0	0	0	0	0	m	0	0	0	0	0	0	0	0	0	0	0	0	0	Huizhou Chinese	0	0	0	0	0	0	0	0	0	0	0	0	0	m	0	0	6.0	0	0	0
czn	0	0	0	0	0	0	0	0	0	0	0	0	0	0	m	0	0	0	0	0	0	0	0	0	0	0	0	0	Zenzontepec Chatino	0	0	0	0	0	0	0	0	0	0	0	0	0	m	0	0	6.0	0	0	0
czo	0	2	0	0	0	0	0	0	0	0	0	0	0	0	m	0	0	0	0	0	0	0	0	1	0	0	0	0	Min Zhong Chinese	0	0	0	0	0	0	0	0	0	0	0	0	0	m	0	0	6.0	0	0	0
hod	0	0	0	0	0	0	0	0	0	0	0	0	0	0	m	0	0	0	0	0	0	0	0	0	0	0	0	0	Holma	0	0	0	0	0	0	0	0	0	0	0	0	0	m	0	0	10.0	0	0	0
hoe	0	0	0	0	0	0	0	0	0	0	0	0	0	0	m	0	0	0	0	0	0	0	0	0	0	0	0	0	Horom	0	0	0	0	0	0	0	0	0	0	0	0	0	m	0	0	6.0	0	0	0
hob	0	0	0	0	0	0	0	0	0	0	0	0	0	0	m	0	0	0	0	0	0	0	0	0	0	0	0	0	Mari (Madang Province)	0	0	0	0	0	0	0	0	0	0	0	0	0	m	0	0	6.0	0	0	0
hoc	0	5	0	0	0	0	0	0	0	0	0	0	0	0	m	0	0	3	0	0	0	0	0	1	0	0	0	0	Ho	0	0	0	0	0	0	0	0	0	0	0	0	0	0	0	0	5.0	0	0	0
hoa	0	3	0	0	0	0	0	0	0	0	0	0	0	0	m	0	0	2	0	0	0	0	0	1	0	0	0	0	Hoava	0	0	0	0	0	0	0	0	0	0	0	0	0	m	0	0	6.5	0	0	0
hoo	0	2	0	0	0	0	0	0	0	0	0	0	0	0	m	0	0	1	0	0	0	0	0	0	0	0	0	0	Holoholo	0	0	0	0	0	0	0	0	0	0	0	0	0	m	0	0	6.0	0	0	0
hol	0	0	0	0	0	0	0	0	0	0	0	0	0	0	m	0	0	0	0	0	0	0	0	0	0	0	0	0	Holu	0	0	0	0	0	0	0	0	0	0	0	0	0	m	0	0	6.0	0	0	0
hom	0	0	0	0	0	0	0	0	0	0	0	0	0	0	m	0	0	0	0	0	0	0	0	0	0	0	0	0	Homa	0	0	0	0	0	0	0	0	0	0	0	0	0	m	0	0	10.0	0	0	0
hoj	0	0	0	0	0	0	0	0	0	0	0	0	0	0	m	0	0	0	0	0	0	0	0	0	0	0	0	0	Haroti	0	0	0	0	0	0	0	0	0	0	0	0	0	m	0	0	5.0	0	0	0
hoh	0	0	0	0	0	0	0	0	0	0	0	0	0	0	m	0	0	0	0	0	0	0	0	0	0	0	0	0	Hobyót	0	0	0	0	0	0	0	0	0	0	0	0	0	m	0	0	8.0	0	0	0
hoi	0	0	0	0	0	0	0	0	0	0	0	0	0	0	m	0	0	0	0	0	0	0	0	0	0	0	0	0	Holikachuk	0	0	0	0	0	0	0	0	0	0	0	0	0	m	2	0	8.5	0	0	0
hov	0	0	0	0	0	0	0	0	0	0	0	0	0	0	m	0	0	0	0	0	0	0	0	0	0	0	0	0	Hovongan	0	0	0	0	0	0	0	0	0	0	0	0	0	m	0	0	6.0	0	0	0
how	0	0	0	0	0	0	0	0	0	0	0	0	0	0	m	0	0	0	0	0	0	0	0	0	0	0	0	0	Honi	0	0	0	0	0	0	0	0	0	0	0	0	0	m	0	0	6.0	0	0	0
hot	0	1	0	0	0	0	0	0	0	0	0	0	0	0	m	0	0	1	0	0	0	0	0	1	0	0	0	0	Malê	0	0	0	0	0	0	0	0	0	0	0	0	0	m	0	0	5.0	0	0	0
hor	0	0	0	0	0	0	0	0	0	0	0	0	0	0	m	0	0	0	0	0	0	0	0	0	0	0	0	0	Horo	0	0	0	0	0	0	0	0	0	0	0	0	0	m	0	0	10.0	0	0	0
hos	0	0	0	0	0	0	0	0	0	0	0	0	0	0	m	0	0	0	0	0	0	0	0	0	0	0	0	0	Ho Chi Minh City Sign Language	0	0	0	0	0	0	0	0	0	0	0	0	0	m	0	0	6.0	0	0	0
hop	0	18	0	0	0	0	-	0	0	-	1	en	HOP	Thu Dec 27 17:05:35 CST 2012	m	0	hop	6	0	-	no	hop	0	2	0	Uto-Aztecan, Northern Uto-Aztecan, Hopi.	-	-	Hopi	-	HOP	-	-	0	0	9390	0	5	0	0	0	194942	0	0	-	6.5	1	kyk	hop
hoz	0	0	0	0	0	0	0	0	0	0	0	0	0	0	m	0	0	0	0	0	0	0	0	0	0	0	0	0	Hozo	0	0	0	0	0	0	0	0	0	0	0	0	0	m	0	0	6.0	0	0	0
hoy	0	0	0	0	0	0	0	0	0	0	0	0	0	0	m	0	0	0	0	0	0	0	0	0	0	0	0	0	Holiya	0	0	0	0	0	0	0	0	0	0	0	0	0	m	0	0	6.0	0	0	0
xxe-adi-ram	0	0	0	0	0	0	0	0	0	0	0	0	0	0	m	0	0	0	0	0	0	0	0	0	0	0	0	0	0	0	0	0	0	0	0	0	0	0	0	0	Ramo	0	m	0	0	7.7	0	0	0
tqm	0	0	0	0	0	0	0	0	0	0	0	0	0	0	m	0	0	0	0	0	0	0	0	0	0	0	0	0	Turumsa	0	0	0	0	0	0	0	0	0	0	0	0	0	m	0	0	8.5	0	0	0
fir	0	0	0	0	0	0	0	0	0	0	0	0	0	0	m	0	0	0	0	0	0	0	0	0	0	0	0	0	Frisian	0	0	0	0	0	0	0	0	0	0	0	0	0	0	0	0	6.0	0	0	0
fip	0	0	0	0	0	0	0	0	0	0	0	0	0	0	m	0	0	0	0	0	0	0	0	0	0	0	0	0	Fipa	0	0	0	0	0	0	0	0	0	0	0	0	0	m	0	0	6.0	0	0	0
fiw	0	0	0	0	0	0	0	0	0	0	0	0	0	0	m	0	0	0	0	0	0	0	0	0	0	0	0	0	Fiwaga	0	0	0	0	0	0	0	0	0	0	0	0	0	m	0	0	6.0	0	0	0
fit	0	0	0	0	0	0	0	0	0	0	0	0	0	0	v	1579	0	0	728196.0	0	0	0	0	0	0	0	0	0	Tornedalen Finnish	0	0	0	0	2443.61073826	0	0	1	0	977128	0	0	0	0	0	0	7.7	0	0	0
fia	0	5	0	0	0	0	0	0	0	0	0	0	0	0	m	0	0	1	0	0	0	0	0	0	0	0	0	0	Nobiin	0	0	0	0	0	0	0	0	0	0	0	0	0	m	0	0	6.0	0	0	0
fie	0	0	0	0	0	0	0	0	0	0	0	0	0	0	m	0	0	0	0	0	0	0	0	0	0	0	0	0	Fyer	0	0	0	0	0	0	0	0	0	0	0	0	0	m	0	0	6.0	0	0	0
fij	0	10		0	0	aff-dic	FIJI, STANDARD FIJIAN, EASTERN FIJIAN, NADROGA, NADRONGA	0.88	0	fji	2	en	FJI	-	v	149	fj	4	14961	Gabe Lalasava	yes	fij	0	2	0	Austronesian, Malayo-Polynesian, Central-Eastern, Eastern Malayo-Polynesian, Oceanic, Central-Eastern Oceanic, Remote Oceanic, Central Pacific, East Fijian-Polynesian, East Fijian.	fn	fj	Fijian	fj	FJI	fn	Gabe Lalasava	1863	Na Vosa Vakaviti	1517247	0	0	40923		Fijian	0	0	0	FIJI, STANDARD FIJIAN, EASTERN FIJIAN, NADROGA, NADRONGA	4.0	2	gri pwg	fij
fin	14	28		0	10	Voikko	SUOMI, SUOMEA	1.05	0	fin	1	en	FIN	-	c	298038	fi	3	321350734	-	yes	fin	1	3	0	Uralic, Finno-Ugric, Finno-Permic, Finno-Cheremisic, Finno-Mordvinic, Finno-Lappic, Baltic-Finnic, Finnic.	fi	fi	Finnish	fi	FIN	fi	-	3371	Suomi	9413969	0	0	487403084	.fi	Finnish	0	c	0	SUOMI, SUOMEA	1.0	1	fkv	fin
fil	46	2	0	0	9	0	0	0	0	0	0	0	0	0	v	29	0	0	20125.0	0	0	0	0	0	0	0	0	0	Filipino	0	0	0	0	1829.54545455	0	0	1	0	28918	0	0	0	0	0	0	1.0	2	0	0
tqq	0	0	0	0	0	0	0	0	0	0	0	0	0	0	m	0	0	0	0	0	0	0	0	0	0	0	0	0	Tunni	0	0	0	0	0	0	0	0	0	0	0	0	0	m	0	0	6.0	0	0	0
tch	0	0	0	0	0	0	0	0	0	0	0	0	0	0	m	0	0	0	0	0	0	0	0	0	0	0	0	0	Turks And Caicos Creole English	0	0	0	0	0	0	0	0	0	0	0	0	0	0	0	0	6.5	0	0	0
xxx-sr-Latn	0	0	0	0	0	0	MONTENEGRIN.	0	0	src3	0	en	SDD	-	m	0	sr-Latn	0	0	Goran Rakic, Toma Tasovac	yes	xxx-sr-Latn	0	0	0	Indo-European, Slavic, South, Western.	sbo	-	Serbian (Latin)	-	SDD	sbo	Goran Rakic, Toma Tasovac	0	0	8319676	0	0	0	0	0	0	0	0	MONTENEGRIN.	7.7	0	-	xxx-sr-Latn
mdj	1	4	0	0	0	0	0	0	0	0	1	0	0	0	m	0	0	2	0	0	0	0	0	0	0	0	0	0	Mangbetu	0	0	0	0	0	0	0	0	0	0	0	0	0	m	0	0	5.0	1	0	0
mdk	0	0	0	0	0	0	0	0	0	0	0	0	0	0	m	0	0	0	0	0	0	0	0	0	0	0	0	0	Mangbutu	0	0	0	0	0	0	0	0	0	0	0	0	0	m	0	0	6.0	0	0	0
mdh	0	2	0	0	0	0	0	0	0	0	0	0	0	0	m	0	0	2	0	0	0	0	0	0	0	0	0	0	Maguindanaon	0	0	0	0	0	0	0	0	0	0	0	0	0	m	0	0	3.0	0	0	0
mdi	0	3	0	0	0	0	0	0	0	0	0	0	0	0	m	0	0	1	0	0	0	0	0	0	0	0	0	0	Mamvu	0	0	0	0	0	0	0	0	0	0	0	0	0	m	0	0	6.0	0	0	0
mdn	0	0	0	0	0	0	0	0	0	0	0	0	0	0	m	0	0	0	0	0	0	0	0	0	0	0	0	0	Mbati	0	0	0	0	0	0	0	0	0	0	0	0	0	m	0	0	6.0	0	0	0
mdl	0	0	0	0	0	0	0	0	0	0	0	0	0	0	m	0	0	0	0	0	0	0	0	0	0	0	0	0	Maltese Sign Language	0	0	0	0	0	0	0	0	0	0	0	0	0	m	0	0	6.0	0	0	0
mdm	0	2	0	0	0	0	0	0	0	0	0	0	0	0	m	0	0	1	0	0	0	0	0	0	0	0	0	0	Mayogo	0	0	0	0	0	0	0	0	0	0	0	0	0	m	0	0	5.0	1	0	0
mdb	0	1	0	0	0	0	0	0	0	0	1	0	0	0	m	0	0	0	0	0	0	0	0	0	0	0	0	0	Morigi	0	0	0	0	0	0	0	0	0	0	0	0	0	m	0	0	6.0	1	0	0
mdc	0	1	0	0	0	0	0	0	0	0	1	0	0	0	m	0	0	0	0	0	0	0	0	0	0	0	0	0	Male (Papua New Guinea)	0	0	0	0	0	0	0	0	0	0	0	0	0	m	0	0	6.0	1	0	0
mda	0	2	0	0	0	0	MADDA, YIDDA	0	0	0	0	en	MDA	Mon Jan 7 14:59:59 CST 2013	m	0	mda	1	0	-	no	mda	0	0	0	Niger-Congo, Atlantic-Congo, Volta-Congo, Benue-Congo, Platoid, Plateau, Western, Southwestern, A.	-	-	Mada (Nigeria)	0	0	0	0	0	0	0	0	2	0	0	0	349866	0	0	0	5.0	0	yam	0
mdf	0	9		0	0	not found	MORDVIN-MOKSHA, MORDOV, MORDOFF, MOKSHAN	0.99	0	-	1	en	MDF	-	b	1117	mdf	1	253589	-	no	mdf	0	0	0	Uralic, Finno-Ugric, Finno-Permic, Finno-Cheremisic, Finno-Mordvinic, Mordvinic.	mok	mdf	Moksha	mdf	MDF	mok	-	1856	Мокшень (Mokshanj Kälj)	1131	0	0	687747		Moksha	0	v	0	MORDVIN-MOKSHA, MORDOV, MORDOFF, MOKSHAN	5.0	1	myv	mdf
mdg	0	0	0	0	0	0	0	0	0	0	0	0	0	0	m	0	0	0	0	0	0	0	0	0	0	0	0	0	Massalat	0	0	0	0	0	0	0	0	0	0	0	0	0	m	0	0	8.5	0	0	0
mdd	0	5	0	0	0	0	0	0	0	0	0	0	0	0	m	0	0	2	0	0	0	0	0	0	0	0	0	0	Mbum	0	0	0	0	0	0	0	0	0	0	0	0	0	m	0	0	5.0	1	0	0
mde	0	5	0	0	0	0	0	0	0	0	1	0	0	0	m	0	0	1	0	0	0	0	0	0	0	0	0	0	Maba (Chad)	0	0	0	0	0	0	0	0	0	0	0	0	0	m	0	0	3.0	4	0	0
mdz	0	0	0	0	0	0	0	0	0	0	0	0	0	0	m	0	0	0	0	0	0	0	0	0	0	0	0	0	Suruí Do Pará	0	0	0	0	0	0	0	0	0	0	0	0	0	m	0	0	6.0	0	0	0
mdx	0	9	0	0	0	0	0	0	0	0	1	0	0	0	m	0	0	4	0	0	0	0	0	0	0	0	0	0	Dizin	0	0	0	0	0	0	0	0	0	0	0	0	0	0	0	0	4.0	2	0	0
mdy	0	3	0	0	0	0	0	0	0	0	1	0	0	0	m	0	0	1	0	0	0	0	0	0	0	0	0	0	Male (Ethiopia)	0	0	0	0	0	0	0	0	0	0	0	0	0	m	0	0	5.0	1	0	0
mdr	0	2	0	0	0	0	0	0	0	0	0	0	0	0	m	1	0	1	0.0	0	0	0	0	0	0	0	0	0	Mandar	0	0	0	0	0	0	0	1	0	21	0	0	0	0	0	0	5.0	0	0	0
mds	0	1	0	0	0	0	0	0	0	0	1	0	0	0	m	0	0	0	0	0	0	0	0	0	0	0	0	0	Maria (Papua New Guinea)	0	0	0	0	0	0	0	0	0	0	0	0	0	m	0	0	6.0	1	0	0
mdp	0	0	0	0	0	0	0	0	0	0	0	0	0	0	m	0	0	0	0	0	0	0	0	0	0	0	0	0	Mbala	0	0	0	0	0	0	0	0	0	0	0	0	0	m	0	0	6.0	0	0	0
mdq	0	2	0	0	0	0	0	0	0	0	0	0	0	0	m	0	0	1	0	0	0	0	0	0	0	0	0	0	Mbole	0	0	0	0	0	0	0	0	0	0	0	0	0	m	0	0	6.0	0	0	0
mdv	0	1	0	0	0	0	-	0	0	-	0	en es	MDV	Thu Dec 27 19:14:29 CST 2012	m	0	mdv	0	0	-	no	mdv	0	0	0	Oto-Manguean, Mixtecan, Mixtec-Cuicatec, Mixtec.	-	-	Santa Lucía Monteverde Mixtec	-	MDV	-	-	0	0	3186	0	4	0	0	0	29278	0	0	-	6.5	2	mpm mxv	mdv
mdw	0	3	0	0	0	0	0	0	0	0	0	0	0	0	m	0	0	1	0	0	0	0	0	0	0	0	0	0	Mbosi	0	0	0	0	0	0	0	0	0	0	0	0	0	m	0	0	5.0	1	0	0
mdt	0	2	0	0	0	0	0	0	0	0	0	0	0	0	m	0	0	1	0	0	0	0	0	0	0	0	0	0	Mbere	0	0	0	0	0	0	0	0	0	0	0	0	0	m	0	0	6.0	0	0	0
mdu	0	0	0	0	0	0	0	0	0	0	0	0	0	0	m	0	0	0	0	0	0	0	0	0	0	0	0	0	Mboko	0	0	0	0	0	0	0	0	0	0	0	0	0	m	0	0	6.0	0	0	0
smz	0	0	0	0	0	0	0	0	0	0	0	0	0	0	m	0	0	0	0	0	0	0	0	0	0	0	0	0	Simeku	0	0	0	0	0	0	0	0	0	0	0	0	0	m	0	0	6.0	0	0	0
smy	0	0	0	0	0	0	0	0	0	0	0	0	0	0	m	0	0	0	0	0	0	0	0	0	0	0	0	0	Semnani	0	0	0	0	0	0	0	0	0	0	0	0	0	m	0	0	6.0	0	0	0
smx	0	0	0	0	0	0	0	0	0	0	0	0	0	0	m	0	0	0	0	0	0	0	0	0	0	0	0	0	Samba	0	0	0	0	0	0	0	0	0	0	0	0	0	m	0	0	6.0	0	0	0
smw	0	2	0	0	0	0	0	0	0	0	0	0	0	0	m	1	0	1	0.0	0	0	0	0	2	0	0	0	0	Sumbawa	0	0	0	0	0	0	0	1	0	714	0	0	0	0	0	0	6.0	0	0	0
smv	0	0	0	0	0	0	0	0	0	0	0	0	0	0	m	0	0	0	0	0	0	0	0	0	0	0	0	0	Samvedi	0	0	0	0	0	0	0	0	0	0	0	0	0	m	0	0	6.0	0	0	0
smu	0	0	0	0	0	0	0	0	0	0	0	0	0	0	m	0	0	0	0	0	0	0	0	0	0	0	0	0	Somray	0	0	0	0	0	0	0	0	0	0	0	0	0	m	0	0	8.0	0	0	0
smt	0	0	0	0	0	0	0	0	0	0	0	0	0	0	m	0	0	0	0	0	0	0	0	0	0	0	0	0	Simte	0	0	0	0	0	0	0	0	0	0	0	0	0	m	0	0	5.0	0	0	0
sms	0	0	0	0	0	0	SKOLT LAPPISH, RUSSIAN LAPP, 'LAPP', SAAME, SAME, LOPAR, KOLTA, KOLTTA	0	0	0	0	en	LPK	Wed Sep 19 20:19:21 CDT 2012	m	17	sms	0	0.0	Neeta Jääskö	no	sms	0	0	0	Uralic, Finno-Ugric, Finno-Permic, Finno-Cheremisic, Finno-Mordvinic, Finno-Lappic, Lappic, Central.	-	-	Skolt Sami	0	0	0	0	0	0	0	1	2	585	0	0	1034	0	0	0	7.0	0	se et fi	0
smr	0	3	0	0	0	0	0	0	0	0	0	0	0	0	m	1	0	2	0.0	0	0	0	0	0	0	0	0	0	Simeulue	0	0	0	0	0	0	0	1	0	700	0	0	0	0	0	0	6.0	0	0	0
smq	0	4	0	0	0	0	0	0	0	0	1	0	0	0	m	0	0	4	0	0	0	0	0	1	0	0	0	0	Samo	0	0	0	0	0	0	0	0	0	0	0	0	0	m	0	0	5.0	1	0	0
dsq	0	1	0	0	0	0	0	0	0	0	2	0	0	0	m	0	0	2	0	0	0	0	0	0	0	0	0	0	Tadaksahak	0	0	0	0	0	0	0	0	0	0	0	0	0	m	0	0	4.0	2	0	0
dsn	0	0	0	0	0	0	0	0	0	0	0	0	0	0	m	0	0	0	0	0	0	0	0	0	0	0	0	0	Dusner	0	0	0	0	0	0	0	0	0	0	0	0	0	m	0	0	9.0	0	0	0
dso	0	0	0	0	0	0	0	0	0	0	0	0	0	0	m	0	0	0	0	0	0	0	0	0	0	0	0	0	Desiya	0	0	0	0	0	0	0	0	0	0	0	0	0	0	0	0	3.0	0	0	0
dsl	0	0	0	0	0	0	0	0	0	0	0	0	0	0	m	0	0	0	0	0	0	0	0	0	0	0	0	0	Danish Sign Language	0	0	0	0	0	0	0	0	0	0	0	0	0	m	0	0	5.0	0	0	0
sml	0	3	0	0	0	0	SIASI SAMA, CENTRAL SINAMA, SAMAL, SINAMA	0	0	0	0	en	SML	Wed Aug 8 20:53:50 CDT 2012	m	0	sml	1	0	Luke Schroeder	no	sml	0	2	0	Austronesian, Malayo-Polynesian, Western Malayo-Polynesian, Sama-Bajaw, Sulu-Borneo, Inner Sulu Sama.	-	-	Central Sama	0	0	0	0	0	0	0	0	3	0	0	0	5897	0	0	0	4.0	0	bjn su bik hil ceb tl	0
smk	0	2	0	0	0	0	0	0	0	0	2	0	0	0	m	0	0	4	0	0	0	0	0	2	0	0	0	0	Bolinao	0	0	0	0	0	0	0	0	0	0	0	0	0	m	0	0	6.5	2	0	0
smj	0	0	0	0	0	0	LULE, 'LAPP'	0	0	-	0	en	LPL	Wed Sep 19 20:47:02 CDT 2012	m	9	smj	0	0.0	Linda Wiechetek, Neeta Jääskö	yes	smj	0	0	0	Uralic, Finno-Ugric, Finno-Permic, Finno-Cheremisic, Finno-Mordvinic, Finno-Lappic, Lappic, Southern.	-	-	Lule Sami	-	LPL	-	Linda Wiechetek	0	0	205227	1	88	425	0	0	244675	0	0	LULE, 'LAPP'	7.7	0	se	smj
dsh	0	7	0	0	0	0	0	0	0	0	1	0	0	0	m	0	0	3	0	0	0	0	0	1	0	0	0	0	Daasanach	0	0	0	0	0	0	0	0	0	0	0	0	0	m	0	0	5.0	1	0	0
dsi	0	0	0	0	0	0	0	0	0	0	0	0	0	0	m	0	0	0	0	0	0	0	0	0	0	0	0	0	Disa	0	0	0	0	0	0	0	0	0	0	0	0	0	m	0	0	6.0	0	0	0
smg	0	0	0	0	0	0	0	0	0	0	0	0	0	0	m	0	0	0	0	0	0	0	0	0	0	0	0	0	Simbali	0	0	0	0	0	0	0	0	0	0	0	0	0	m	0	0	6.0	0	0	0
smf	0	0	0	0	0	0	0	0	0	0	0	0	0	0	m	0	0	0	0	0	0	0	0	0	0	0	0	0	Auwe	0	0	0	0	0	0	0	0	0	0	0	0	0	m	0	0	6.0	0	0	0
sme	0	12		0	0	aff-dic	NORTHERN LAPPISH', 'NORWEGIAN LAPP', SAAMI, SAME, SAMIC, 'LAPP'	1.04	0	lpi	0	en no	LPR	-	v	4207	se	1	443002	Trond Trosterud, Linda Wiechetek	yes	sme	1	1	0	Uralic, Finno-Ugric, Finno-Permic, Finno-Cheremisic, Finno-Mordvinic, Finno-Lappic, Lappic, Northern.	-	se	Northern Sami	se	LPR	-	Trond Trosterud, Linda Wiechetek	3776	Sámegiella	7483088	0	0	1337756		Northern Sami	0	0	0	NORTHERN LAPPISH', 'NORWEGIAN LAPP', SAAMI, SAME, SAMIC, 'LAPP'	2.0	0	toj tzt et fi	sme
dse	0	613	0	0	0	0	0	0	0	0	0	0	0	0	m	0	0	1	0	0	0	0	0	0	0	0	0	0	Dutch Sign Language	0	0	0	0	0	0	0	0	0	0	0	0	0	m	0	0	5.0	0	0	0
dsb	0	10		0	0	aff-dic	NIEDERSORBISCH, BAS SORABE, WENDISH, LUSATIAN, LOWER LUSATIAN, DOLNOSERBSKI, DELNOSERBSKI	0.73	0	wee	0	en	WEE	Fri Dec 28 08:13:35 CST 2012	b	1361	dsb	3	794136	Bernhard Baier	yes	dsb	0	1	0	Indo-European, Slavic, West, Sorbian.	-	dsb	Lower Sorbian	dsb	WEE	-	Bernhard Baier	2426	Dolnoserbski	1785	0	2	1372622		Lower Sorbian	149360	0	0	NIEDERSORBISCH, BAS SORABE, WENDISH, LUSATIAN, LOWER LUSATIAN, DOLNOSERBSKI, DELNOSERBSKI	7.0	0	hsb szl sr-Latn sl hr	dsb
smb	0	1	0	0	0	0	0	0	0	0	1	0	0	0	m	0	0	0	0	0	0	0	0	0	0	0	0	0	Simbari	0	0	0	0	0	0	0	0	0	0	0	0	0	m	0	0	5.0	1	0	0
sma	0	5	0	0	0	0	LAPP', SOUTHERN LAPP	0	0	-	0	en	LPC	Wed Sep 19 21:01:26 CDT 2012	m	150	sma	1	0.0	Linda Wiechetek, David Jonasson, Neeta Jääskö	yes	sma	0	0	0	Uralic, Finno-Ugric, Finno-Permic, Finno-Cheremisic, Finno-Mordvinic, Finno-Lappic, Lappic, Southern.	-	-	Southern Sami	-	LPC	-	Linda Wiechetek	0	0	91085	1	177	19211	0	0	162765	0	0	LAPP', SOUTHERN LAPP	7.7	0	af	sma
syo	0	0	0	0	0	0	0	0	0	0	0	0	0	0	m	0	0	0	0	0	0	0	0	0	0	0	0	0	Suoy	0	0	0	0	0	0	0	0	0	0	0	0	0	m	0	0	7.0	0	0	0
syn	0	0	0	0	0	0	0	0	0	0	0	0	0	0	m	0	0	0	0	0	0	0	0	0	0	0	0	0	Senaya	0	0	0	0	0	0	0	0	0	0	0	0	0	m	0	0	8.5	0	0	0
sym	0	0	0	0	0	0	0	0	0	0	0	0	0	0	m	0	0	0	0	0	0	0	0	0	0	0	0	0	Maya Samo	0	0	0	0	0	0	0	0	0	0	0	0	0	m	0	0	6.0	0	0	0
atg	0	0	0	0	0	0	0	0	0	0	0	0	0	0	m	0	0	0	0	0	0	0	0	0	0	0	0	0	Ivbie North-Okpela-Arhe	0	0	0	0	0	0	0	0	0	0	0	0	0	m	0	0	5.0	0	0	0
atd	0	1	0	0	0	0	ATAO MANOBO, ATA OF DAVAO, LANGILAN	0	0	0	0	en	ATD	Fri Dec 7 13:56:18 CST 2012	m	0	atd	0	0	-	no	atd	0	2	0	Austronesian, Malayo-Polynesian, Western Malayo-Polynesian, Southern Philippine, Manobo, Central, South, Ata-Tigwa.	-	-	Ata Manobo	0	0	0	0	0	0	0	0	2	0	0	0	3184	0	0	0	5.0	1	mbd	0
ate	0	1	0	0	0	0	0	0	0	0	1	0	0	0	m	0	0	0	0	0	0	0	0	0	0	0	0	0	Atemble	0	0	0	0	0	0	0	0	0	0	0	0	0	m	0	0	7.0	1	0	0
atb	0	5	0	0	0	0	0	0	0	0	0	0	0	0	m	0	0	1	0	0	0	0	0	0	0	0	0	0	Zaiwa	0	0	0	0	0	0	0	0	0	0	0	0	0	m	0	0	5.0	0	0	0
atc	0	0	0	0	0	0	0	0	0	0	0	0	0	0	m	0	0	0	0	0	0	0	0	0	0	0	0	0	Atsahuaca	0	0	0	0	0	0	0	0	0	0	0	0	0	m	0	0	7.7	0	0	0
ata	0	2	0	0	0	0	WASI, UASE, UASI, UASILAU, PELEATA	0	0	0	2	en	ATA	Wed Jan 9 10:16:30 CST 2013	m	0	ata	0	0	-	no	ata	0	0	0	East Papuan, Yele-Solomons-New Britain, New Britain, Wasi.	-	-	Pele-Ata	0	0	0	0	0	0	0	0	345	0	0	0	427434	0	0	0	4.0	3	nak	0
atn	0	0	0	0	0	0	0	0	0	0	0	0	0	0	m	0	0	0	0	0	0	0	0	0	0	0	0	0	Ashtiani	0	0	0	0	0	0	0	0	0	0	0	0	0	m	0	0	7.0	0	0	0
ato	0	0	0	0	0	0	0	0	0	0	0	0	0	0	m	0	0	0	0	0	0	0	0	0	0	0	0	0	Atong	0	0	0	0	0	0	0	0	0	0	0	0	0	m	0	0	6.5	0	0	0
atl	0	0	0	0	0	0	0	0	0	0	0	0	0	0	m	0	0	0	0	0	0	0	0	0	0	0	0	0	Mt. Iraya Agta	0	0	0	0	0	0	0	0	0	0	0	0	0	m	0	0	7.0	0	0	0
atm	0	0	0	0	0	0	0	0	0	0	0	0	0	0	m	0	0	0	0	0	0	0	0	0	0	0	0	0	Ata	0	0	0	0	0	0	0	0	0	0	0	0	0	m	0	0	8.5	0	0	0
atj	0	2	0	0	0	0	0	0	0	0	0	0	0	0	m	0	0	1	0	0	0	0	0	0	0	0	0	0	Atikamekw	0	0	0	0	0	0	0	0	0	0	0	0	0	m	0	0	5.0	0	0	0
atk	0	0	0	0	0	0	0	0	0	0	0	0	0	0	m	0	0	0	0	0	0	0	0	0	0	0	0	0	Ati	0	0	0	0	0	0	0	0	0	0	0	0	0	m	0	0	6.0	0	0	0
ati	0	0	0	0	0	0	0	0	0	0	0	0	0	0	m	0	0	0	0	0	0	0	0	0	0	0	0	0	Attié	0	0	0	0	0	0	0	0	0	0	0	0	0	m	0	0	5.0	0	0	0
atv	0	0	0	0	0	0	0	0	0	0	0	0	0	0	b	28	0	0	5027.0	0	0	0	0	0	0	0	0	0	Northern Altai	0	0	0	0	2513.5	0	0	1	0	5655	0	0	0	0	0	0	6.5	0	0	0
atw	0	4	0	0	0	0	0	0	0	0	0	0	0	0	m	0	0	1	0	0	0	0	0	6	0	0	0	0	Atsugewi	0	0	0	0	0	0	0	0	0	0	0	0	0	m	0	0	9.0	8	0	0
att	0	5	0	0	0	0	0	0	0	0	0	0	0	0	m	0	0	0	0	0	0	0	0	0	0	0	0	0	Pamplona Atta	0	0	0	0	0	0	0	0	0	0	0	0	0	m	0	0	5.0	0	0	0
atu	0	0	0	0	0	0	0	0	0	0	0	0	0	0	m	0	0	0	0	0	0	0	0	0	0	0	0	0	Reel	0	0	0	0	0	0	0	0	0	0	0	0	0	m	0	0	6.0	0	0	0
atr	0	0	0	0	0	0	0	0	0	0	0	0	0	0	m	0	0	0	0	0	0	0	0	0	0	0	0	0	Waimiri-Atroari	0	0	0	0	0	0	0	0	0	0	0	0	0	m	0	0	5.0	0	0	0
ats	0	1	0	0	0	0	0	0	0	0	0	0	0	0	m	0	0	0	0	0	0	0	0	0	0	0	0	0	Gros Ventre	0	0	0	0	0	0	0	0	0	0	0	0	0	m	0	0	8.5	1	0	0
atp	0	0	0	0	0	0	0	0	0	0	0	0	0	0	m	0	0	0	0	0	0	0	0	0	0	0	0	0	Pudtol Atta	0	0	0	0	0	0	0	0	0	0	0	0	0	m	0	0	6.0	0	0	0
atq	0	2	0	0	0	0	0	0	0	0	0	0	0	0	m	0	0	1	0	0	0	0	0	0	0	0	0	0	Aralle-Tabulahan	0	0	0	0	0	0	0	0	0	0	0	0	0	m	0	0	5.0	0	0	0
atz	0	0	0	0	0	0	0	0	0	0	0	0	0	0	m	0	0	0	0	0	0	0	0	0	0	0	0	0	Arta	0	0	0	0	0	0	0	0	0	0	0	0	0	m	0	0	8.5	0	0	0
atx	0	0	0	0	0	0	0	0	0	0	0	0	0	0	m	0	0	0	0	0	0	0	0	0	0	0	0	0	Arutani	0	0	0	0	0	0	0	0	0	0	0	0	0	m	0	0	8.5	0	0	0
aty	0	6	0	0	0	0	ANEITEUM, ANEITEUMESE, ANEJOM	0	0	0	0	en	ATY	Wed Dec 5 17:06:49 CST 2012	m	0	aty	12	0	-	no	aty	0	8	0	Austronesian, Malayo-Polynesian, Central-Eastern, Eastern Malayo-Polynesian, Oceanic, Central-Eastern Oceanic, South Vanuatu, Aneityum.	-	-	Aneityum	0	0	0	0	0	0	0	0	1	0	0	0	2278	0	0	0	5.0	1	-	0
kfv	0	0	0	0	0	0	0	0	0	0	0	0	0	0	m	0	0	0	0	0	0	0	0	0	0	0	0	0	Kurmukar	0	0	0	0	0	0	0	0	0	0	0	0	0	m	0	0	6.0	0	0	0
kfw	0	0	0	0	0	0	0	0	0	0	0	0	0	0	m	0	0	0	0	0	0	0	0	0	0	0	0	0	Kharam Naga	0	0	0	0	0	0	0	0	0	0	0	0	0	m	0	0	6.0	0	0	0
kft	0	0	0	0	0	0	0	0	0	0	0	0	0	0	m	0	0	0	0	0	0	0	0	0	0	0	0	0	Kanjari	0	0	0	0	0	0	0	0	0	0	0	0	0	m	0	0	6.0	0	0	0
kfu	0	0	0	0	0	0	0	0	0	0	0	0	0	0	m	0	0	0	0	0	0	0	0	0	0	0	0	0	Katkari	0	0	0	0	0	0	0	0	0	0	0	0	0	m	0	0	6.0	0	0	0
kfr	0	0	0	0	0	0	0	0	0	0	0	0	0	0	v	39	0	0	8780.0	0	0	0	0	0	0	0	0	0	Kachchi	0	0	0	0	1463.33333333	0	0	1	0	25221	0	0	0	0	0	0	6.0	0	0	0
kfs	0	0	0	0	0	0	0	0	0	0	0	0	0	0	m	0	0	0	0	0	0	0	0	0	0	0	0	0	Bilaspuri	0	0	0	0	0	0	0	0	0	0	0	0	0	m	0	0	6.0	0	0	0
kfp	0	1	0	0	0	0	0	0	0	0	1	0	0	0	m	0	0	0	0	0	0	0	0	0	0	0	0	0	Korwa	0	0	0	0	0	0	0	0	0	0	0	0	0	m	0	0	6.0	1	0	0
kfq	0	3	0	0	0	0	0	0	0	0	0	0	0	0	m	0	0	1	0	0	0	0	0	0	0	0	0	0	Korku	0	0	0	0	0	0	0	0	0	0	0	0	0	m	0	0	5.0	0	0	0
kfz	0	4	0	0	0	0	0	0	0	0	0	0	0	0	m	0	0	1	0	0	0	0	0	0	0	0	0	0	Koromfé	0	0	0	0	0	0	0	0	0	0	0	0	0	m	0	0	5.0	0	0	0
kfx	0	0	0	0	0	0	0	0	0	0	0	0	0	0	m	0	0	0	0	0	0	0	0	0	0	0	0	0	Kullu Pahari	0	0	0	0	0	0	0	0	0	0	0	0	0	m	0	0	6.0	0	0	0
kfy	0	2	0	0	0	0	0	0	0	0	0	0	0	0	m	1	0	1	0.0	0	0	0	0	0	0	0	0	0	Kumaoni	0	0	0	0	0	0	0	1	0	21	0	0	0	0	0	0	4.0	0	0	0
kff	0	6	0	0	0	0	0	0	0	0	0	0	0	0	m	0	0	3	0	0	0	0	0	0	0	0	0	0	Koya	0	0	0	0	0	0	0	0	0	0	0	0	0	m	0	0	5.0	0	0	0
kfg	0	0	0	0	0	0	0	0	0	0	0	0	0	0	m	0	0	0	0	0	0	0	0	0	0	0	0	0	Kudiya	0	0	0	0	0	0	0	0	0	0	0	0	0	m	0	0	6.0	0	0	0
kfd	0	0	0	0	0	0	0	0	0	0	0	0	0	0	m	0	0	0	0	0	0	0	0	0	0	0	0	0	Korra Koraga	0	0	0	0	0	0	0	0	0	0	0	0	0	m	0	0	6.5	0	0	0
kfe	0	3	0	0	0	0	0	0	0	0	1	0	0	0	m	0	0	1	0	0	0	0	0	0	0	0	0	0	Kota (India)	0	0	0	0	0	0	0	0	0	0	0	0	0	m	0	0	5.0	1	0	0
kfb	0	6	0	0	0	0	0	0	0	0	1	0	0	0	m	0	0	6	0	0	0	0	0	1	0	0	0	0	Northwestern Kolami	0	0	0	0	0	0	0	0	0	0	0	0	0	0	0	0	5.0	1	0	0
kfc	0	4	0	0	0	0	0	0	0	0	1	0	0	0	m	0	0	1	0	0	0	0	0	0	0	0	0	0	Porja	0	0	0	0	0	0	0	0	0	0	0	0	0	0	0	0	5.0	2	0	0
kfa	0	3	0	0	0	0	0	0	0	0	1	0	0	0	m	0	0	1	0	0	0	0	0	0	0	0	0	0	Kodava	0	0	0	0	0	0	0	0	0	0	0	0	0	0	0	0	5.0	1	0	0
kfn	0	0	0	0	0	0	0	0	0	0	0	0	0	0	m	0	0	0	0	0	0	0	0	0	0	0	0	0	Kuk	0	0	0	0	0	0	0	0	0	0	0	0	0	m	0	0	6.5	0	0	0
kfo	0	0	0	0	0	0	0	0	0	0	0	0	0	0	m	0	0	0	0	0	0	0	0	0	0	0	0	0	Koro (Côte d'Ivoire)	0	0	0	0	0	0	0	0	0	0	0	0	0	m	0	0	6.0	0	0	0
kfl	0	0	0	0	0	0	0	0	0	0	0	0	0	0	m	0	0	0	0	0	0	0	0	0	0	0	0	0	Kung	0	0	0	0	0	0	0	0	0	0	0	0	0	m	0	0	8.0	0	0	0
kfm	0	0	0	0	0	0	0	0	0	0	0	0	0	0	m	0	0	0	0	0	0	0	0	0	0	0	0	0	Khunsari	0	0	0	0	0	0	0	0	0	0	0	0	0	m	0	0	7.0	0	0	0
kfj	0	0	0	0	0	0	0	0	0	0	0	0	0	0	m	0	0	0	0	0	0	0	0	0	0	0	0	0	Kemiehua	0	0	0	0	0	0	0	0	0	0	0	0	0	m	0	0	6.0	0	0	0
kfk	0	3	0	0	0	0	0	0	0	0	0	0	0	0	m	0	0	2	0	0	0	0	0	0	0	0	0	0	Kinnauri	0	0	0	0	0	0	0	0	0	0	0	0	0	m	0	0	3.0	0	0	0
kfh	0	0	0	0	0	0	0	0	0	0	0	0	0	0	m	0	0	0	0	0	0	0	0	0	0	0	0	0	Kurichiya	0	0	0	0	0	0	0	0	0	0	0	0	0	m	0	0	6.5	0	0	0
kfi	0	2	0	0	0	0	0	0	0	0	0	0	0	0	m	0	0	0	0	0	0	0	0	0	0	0	0	0	Kannada Kurumba	0	0	0	0	0	0	0	0	0	0	0	0	0	m	0	0	5.0	1	0	0
xib	0	0	0	0	0	0	0	0	0	0	0	0	0	0	m	0	0	0	0	0	0	0	0	0	0	0	0	0	Iberian	0	0	0	0	0	0	0	0	0	0	0	0	0	0	0	0	7.7	0	0	0
xii	0	1	0	0	0	0	0	0	0	0	1	0	0	0	m	0	0	0	0	0	0	0	0	0	0	0	0	0	Xiri	0	0	0	0	0	0	0	0	0	0	0	0	0	m	0	0	8.5	1	0	0
xil	0	0	0	0	0	0	0	0	0	0	0	0	0	0	m	0	0	0	0	0	0	0	0	0	0	0	0	0	Illyrian	0	0	0	0	0	0	0	0	0	0	0	0	0	m	0	0	7.7	0	0	0
xin	0	0	0	0	0	0	0	0	0	0	0	0	0	0	m	0	0	0	0	0	0	0	0	0	0	0	0	0	Xinca	0	0	0	0	0	0	0	0	0	0	0	0	0	m	0	0	10.0	0	0	0
xip	0	0	0	0	0	0	0	0	0	0	0	0	0	0	m	0	0	0	0	0	0	0	0	0	0	0	0	0	Xipináwa	0	0	0	0	0	0	0	0	0	0	0	0	0	m	0	0	10.0	0	0	0
xir	0	1	0	0	0	0	0	0	0	0	0	0	0	0	m	0	0	0	0	0	0	0	0	0	0	0	0	0	Xiriâna	0	0	0	0	0	0	0	0	0	0	0	0	0	m	0	0	9.0	0	0	0
xiv	0	0	0	0	0	0	0	0	0	0	0	0	0	0	m	0	0	0	0	0	0	0	0	0	0	0	0	0	Indus Valley Language	0	0	0	0	0	0	0	0	0	0	0	0	0	m	0	0	7.7	0	0	0
xiy	0	0	0	0	0	0	0	0	0	0	0	0	0	0	m	0	0	0	0	0	0	0	0	0	0	0	0	0	Xipaya	0	0	0	0	0	0	0	0	0	0	0	0	0	m	0	0	8.5	0	0	0
xxe-drh	0	0	0	0	0	0	0	0	0	0	0	0	0	0	m	0	0	0	0	0	0	0	0	0	0	0	0	0	0	0	0	0	0	0	0	0	0	0	0	0	0	0	m	0	0	7.7	0	0	0
xxe-ahg-hwa	0	0	0	0	0	0	0	0	0	0	0	0	0	0	m	0	0	0	0	0	0	0	0	0	0	0	0	0	0	0	0	0	0	0	0	0	0	0	0	0	Hwarasa	0	m	0	0	7.7	0	0	0
xxe-wmb-bin	0	0	0	0	0	0	0	0	0	0	0	0	0	0	m	0	0	0	0	0	0	0	0	0	0	0	0	0	0	0	0	0	0	0	0	0	0	0	0	0	Binbinka	0	m	0	0	7.7	0	0	0
nzs	0	3	0	0	0	0	0	0	0	0	0	0	0	0	m	0	0	1	0	0	0	0	0	0	0	0	0	0	New Zealand Sign Language	0	0	0	0	0	0	0	0	0	0	0	0	0	m	0	0	5.0	0	0	0
nzu	0	0	0	0	0	0	0	0	0	0	0	0	0	0	m	0	0	0	0	0	0	0	0	0	0	0	0	0	Teke-Nzikou	0	0	0	0	0	0	0	0	0	0	0	0	0	m	0	0	6.0	0	0	0
nzz	0	0	0	0	0	0	0	0	0	0	0	0	0	0	m	0	0	0	0	0	0	0	0	0	0	0	0	0	Nanga Dama Dogon	0	0	0	0	0	0	0	0	0	0	0	0	0	m	0	0	6.0	0	0	0
nzy	0	0	0	0	0	0	0	0	0	0	0	0	0	0	m	0	0	0	0	0	0	0	0	0	0	0	0	0	Nzakambay	0	0	0	0	0	0	0	0	0	0	0	0	0	m	0	0	5.0	0	0	0
xxx-pt-CV	0	0	0	0	0	0	PORTUGUÊS	0	0	por	0	en	POR	-	m	0	pt-CV	0	0	-	no	xxx-pt-CV	0	0	0	Indo-European, Italic, Romance, Italo-Western, Western, Gallo-Iberian, Ibero-Romance, West Iberian, Portuguese-Galician.	t	pt	Portuguese (Cape Verde)	pt	POR	t	-	0	0	2337510	0	0	0	0	0	0	0	0	PORTUGUÊS	7.7	0	gl es	xxx-pt-CV
nzb	0	6	0	0	0	0	0	0	0	0	0	0	0	0	m	0	0	3	0	0	0	0	0	0	0	0	0	0	Njebi	0	0	0	0	0	0	0	0	0	0	0	0	0	m	0	0	5.0	0	0	0
nza	0	0	0	0	0	0	0	0	0	0	0	0	0	0	m	0	0	0	0	0	0	0	0	0	0	0	0	0	Tigon Mbembe	0	0	0	0	0	0	0	0	0	0	0	0	0	m	0	0	5.0	0	0	0
nzk	0	3	0	0	0	0	0	0	0	0	0	0	0	0	m	0	0	1	0	0	0	0	0	0	0	0	0	0	Nzakara	0	0	0	0	0	0	0	0	0	0	0	0	0	m	0	0	6.0	0	0	0
nzi	0	4	0	0	0	0	NZIMA, APPOLO	0	0	nze	0	en	NZE	-	m	0	nzi	4	0	-	no	nzi	0	2	0	Niger-Congo, Atlantic-Congo, Volta-Congo, Kwa, Nyo, Potou-Tano, Tano, Central, Bia, Southern.	nz	-	Nzima	-	NZE	nz	-	0	0	14486	0	0	0	0	0	0	0	0	NZIMA, APPOLO	4.0	0	-	nzi
nzm	0	2	0	0	0	0	0	0	0	0	0	0	0	0	m	0	0	1	0	0	0	0	0	1	0	0	0	0	Zeme Naga	0	0	0	0	0	0	0	0	0	0	0	0	0	m	0	0	5.0	0	0	0
xxe-1iq-mpa	0	0	0	0	0	0	0	0	0	0	0	0	0	0	m	0	0	0	0	0	0	0	0	0	0	0	0	0	0	0	0	0	0	0	0	0	0	0	0	0	Mpakwithi	0	m	0	0	7.7	0	0	0
tnr	0	0	0	0	0	0	0	0	0	0	0	0	0	0	m	0	0	0	0	0	0	0	0	0	0	0	0	0	Ménik	0	0	0	0	0	0	0	0	0	0	0	0	0	m	0	0	4.0	0	0	0
vgr	0	0	0	0	0	0	0	0	0	0	0	0	0	0	m	0	0	0	0	0	0	0	0	0	0	0	0	0	Vaghri	0	0	0	0	0	0	0	0	0	0	0	0	0	m	0	0	6.0	0	0	0
xxe-adi-shi	0	0	0	0	0	0	0	0	0	0	0	0	0	0	m	0	0	0	0	0	0	0	0	0	0	0	0	0	0	0	0	0	0	0	0	0	0	0	0	0	Shimong	0	m	0	0	7.7	0	0	0
lpx	0	0	0	0	0	0	0	0	0	0	0	0	0	0	m	0	0	0	0	0	0	0	0	0	0	0	0	0	Lopit	0	0	0	0	0	0	0	0	0	0	0	0	0	m	0	0	6.0	0	0	0
lpo	0	0	0	0	0	0	0	0	0	0	0	0	0	0	m	0	0	0	0	0	0	0	0	0	0	0	0	0	Lipo	0	0	0	0	0	0	0	0	0	0	0	0	0	m	0	0	6.5	0	0	0
lpn	0	0	0	0	0	0	0	0	0	0	0	0	0	0	m	0	0	0	0	0	0	0	0	0	0	0	0	0	Long Phuri Naga	0	0	0	0	0	0	0	0	0	0	0	0	0	m	0	0	6.0	0	0	0
lpe	0	0	0	0	0	0	0	0	0	0	0	0	0	0	m	0	0	0	0	0	0	0	0	0	0	0	0	0	Lepki	0	0	0	0	0	0	0	0	0	0	0	0	0	m	0	0	6.0	0	0	0
lpa	0	2	0	0	0	0	0	0	0	0	0	0	0	0	m	0	0	5	0	0	0	0	0	4	0	0	0	0	Lelepa	0	0	0	0	0	0	0	0	0	0	0	0	0	m	0	0	6.0	0	0	0
xxx-kaa-Cyrl	0	0	0	0	0	0	KARAKLOBUK, TCHORNY, KLOBOUKI	0	0	-	0	en	KAC	-	m	0	kaa-Cyrl	0	0	-	no	xxx-kaa-Cyrl	0	0	0	Altaic, Turkic, Western, Aralo-Caspian.	-	-	Karakalpak (Cyrillic)	-	KAC	-	-	0	0	91221	0	0	0	0	0	0	0	0	KARAKLOBUK, TCHORNY, KLOBOUKI	7.7	0	kk ky	xxx-kaa-Cyrl
xxx-pt-BR	0	0	0	0	0	0	PORTUGUÊS	0	0	por	0	en	POR	-	m	0	pt-BR	0	0	-	yes	xxx-pt-BR	1	0	0	Indo-European, Italic, Romance, Italo-Western, Western, Gallo-Iberian, Ibero-Romance, West Iberian, Portuguese-Galician.	t	pt	Brazilian Portuguese	pt	POR	t	-	0	0	1648134	0	0	0	0	0	0	0	0	PORTUGUÊS	7.7	0	gl es	xxx-pt-BR
xxe-ggr	0	0	0	0	0	0	0	0	0	0	0	0	0	0	m	0	0	0	0	0	0	0	0	0	0	0	0	0	0	0	0	0	0	0	0	0	0	0	0	0	0	0	m	0	0	7.7	0	0	0
ztm	0	1	0	0	0	0	0	0	0	0	0	0	0	0	m	0	0	0	0	0	0	0	0	0	0	0	0	0	San Agustín Mixtepec Zapotec	0	0	0	0	0	0	0	0	0	0	0	0	0	m	0	0	8.5	0	0	0
ztl	0	0	0	0	0	0	0	0	0	0	0	0	0	0	m	0	0	0	0	0	0	0	0	0	0	0	0	0	Lapaguía-Guivini Zapotec	0	0	0	0	0	0	0	0	0	0	0	0	0	m	0	0	6.0	0	0	0
ztn	0	0	0	0	0	0	0	0	0	0	0	0	0	0	m	0	0	0	0	0	0	0	0	0	0	0	0	0	Santa Catarina Albarradas Zapotec	0	0	0	0	0	0	0	0	0	0	0	0	0	m	0	0	6.5	0	0	0
zte	0	0	0	0	0	0	0	0	0	0	0	0	0	0	m	0	0	0	0	0	0	0	0	0	0	0	0	0	Elotepec Zapotec	0	0	0	0	0	0	0	0	0	0	0	0	0	m	0	0	7.0	0	0	0
ztg	0	1	0	0	0	0	0	0	0	0	0	0	0	0	m	0	0	3	0	0	0	0	0	0	0	0	0	0	Xanaguía Zapotec	0	0	0	0	0	0	0	0	0	0	0	0	0	m	0	0	6.0	0	0	0
xxe-nm0	0	0	0	0	0	0	0	0	0	0	0	0	0	0	m	0	0	0	0	0	0	0	0	0	0	0	0	0	0	0	0	0	0	0	0	0	0	0	0	0	Nyagrong Minyag	0	m	0	0	7.7	0	0	0
zty	0	0	0	0	0	0	YATEE ZAPOTEC	0	0	-	0	en	ZTY	Fri Dec 28 10:50:20 CST 2012	m	0	zty	0	0	-	no	zty	0	0	0	Oto-Manguean, Zapotecan, Zapotec.	-	-	Yatee Zapotec	-	ZTY	-	-	0	0	235305	0	2	0	0	0	315152	0	0	YATEE ZAPOTEC	5.0	0	zpu	zty
ztx	0	0	0	0	0	0	0	0	0	0	0	0	0	0	m	0	0	0	0	0	0	0	0	0	0	0	0	0	Zaachila Zapotec	0	0	0	0	0	0	0	0	0	0	0	0	0	m	0	0	7.0	0	0	0
ztu	0	0	0	0	0	0	0	0	0	0	0	0	0	0	m	0	0	0	0	0	0	0	0	0	0	0	0	0	Güilá Zapotec	0	0	0	0	0	0	0	0	0	0	0	0	0	m	0	0	6.0	0	0	0
ztt	0	0	0	0	0	0	0	0	0	0	0	0	0	0	m	0	0	0	0	0	0	0	0	0	0	0	0	0	Tejalapan Zapotec	0	0	0	0	0	0	0	0	0	0	0	0	0	m	0	0	8.0	0	0	0
ztq	0	3	0	0	0	0	-	0	0	-	0	en	ZTQ	Fri Dec 28 10:49:52 CST 2012	m	0	ztq	2	0	-	no	ztq	0	0	0	Oto-Manguean, Zapotecan, Zapotec.	-	-	Quioquitani-Quierí Zapotec	-	ZTQ	-	-	0	0	200776	0	2	0	0	0	276051	0	0	-	5.0	0	-	ztq
ztp	0	1	0	0	0	0	0	0	0	0	0	0	0	0	m	0	0	1	0	0	0	0	0	0	0	0	0	0	Loxicha Zapotec	0	0	0	0	0	0	0	0	0	0	0	0	0	m	0	0	6.0	0	0	0
zts	0	10	0	0	0	0	0	0	0	0	0	0	0	0	m	0	0	1	0	0	0	0	0	0	0	0	0	0	Tilquiapan Zapotec	0	0	0	0	0	0	0	0	0	0	0	0	0	m	0	0	6.0	0	0	0
xxe-0o8	0	0	0	0	0	0	0	0	0	0	0	0	0	0	m	0	0	0	0	0	0	0	0	0	0	0	0	0	0	0	0	0	0	0	0	0	0	0	0	0	Nonuya	0	m	0	0	7.7	0	0	0
xxe-sorb	0	0	0	0	0	0	0	0	0	0	0	0	0	0	m	0	0	0	0	0	0	0	0	0	0	0	0	0	Sorbian	0	0	0	0	0	0	0	0	0	0	0	Sorbian	0	0	0	0	7.7	0	0	0
smp	0	2	0	0	0	0	0	0	0	0	0	0	0	0	m	0	0	1	0	0	0	0	0	0	0	0	0	0	Samaritan	0	0	0	0	0	0	0	0	0	0	0	0	0	0	0	0	9.0	0	0	0
irx	0	1	0	0	0	0	0	0	0	0	1	0	0	0	m	0	0	0	0	0	0	0	0	0	0	0	0	0	Kamberau	0	0	0	0	0	0	0	0	0	0	0	0	0	m	0	0	7.0	1	0	0
iry	0	0	0	0	0	0	-	0	0	0	0	en	IRY	Sat Jan 5 22:07:15 CST 2013	m	0	iry	0	0	-	no	iry	0	0	0	Austronesian, Malayo-Polynesian, Western Malayo-Polynesian, Northern Philippine, Bashiic-Central Luzon-Northern Mindoro, Northern Mindoro.	-	-	Iraya	0	0	0	0	0	0	0	0	5	0	0	0	204359	0	0	0	5.0	0	hnn bik ceb ha hil akl tl	0
irr	0	0	0	0	0	0	0	0	0	0	0	0	0	0	m	0	0	0	0	0	0	0	0	0	0	0	0	0	Ir	0	0	0	0	0	0	0	0	0	0	0	0	0	m	0	0	6.0	0	0	0
iru	0	0	0	0	0	0	0	0	0	0	0	0	0	0	m	0	0	0	0	0	0	0	0	0	0	0	0	0	Irula	0	0	0	0	0	0	0	0	0	0	0	0	0	m	0	0	5.0	0	0	0
irh	0	5	0	0	0	0	0	0	0	0	1	0	0	0	m	0	0	1	0	0	0	0	0	0	0	0	0	0	Irarutu	0	0	0	0	0	0	0	0	0	0	0	0	0	m	0	0	6.5	1	0	0
iri	0	0	0	0	0	0	0	0	0	0	0	0	0	0	m	0	0	0	0	0	0	0	0	0	0	0	0	0	Irigwe	0	0	0	0	0	0	0	0	0	0	0	0	0	m	0	0	6.0	0	0	0
irk	0	12	0	0	0	0	MBULU, MBULUNGE, EROKH, IRAKU	0	0	0	1	en	IRK	Sat Jan 5 15:36:02 CST 2013	m	0	irk	3	0	-	no	irk	0	2	0	Afro-Asiatic, Cushitic, South.	-	-	Iraqw	0	0	0	0	0	0	0	0	13	0	0	0	186995	0	0	0	5.0	1	son sw bwu	0
irn	0	3	0	0	0	0	0	0	0	0	0	0	0	0	m	0	0	1	0	0	0	0	0	0	0	0	0	0	Irántxe	0	0	0	0	0	0	0	0	0	0	0	0	0	m	0	0	8.5	0	0	0
xvn	0	0	0	0	0	0	0	0	0	0	0	0	0	0	m	0	0	0	0	0	0	0	0	0	0	0	0	0	Vandalic	0	0	0	0	0	0	0	0	0	0	0	0	0	m	0	0	7.7	0	0	0
xve	0	0	0	0	0	0	0	0	0	0	0	0	0	0	m	0	0	0	0	0	0	0	0	0	0	0	0	0	Venetic	0	0	0	0	0	0	0	0	0	0	0	0	0	m	0	0	7.7	0	0	0
ire	0	0	0	0	0	0	0	0	0	0	0	0	0	0	m	0	0	0	0	0	0	0	0	0	0	0	0	0	Iresim	0	0	0	0	0	0	0	0	0	0	0	0	0	m	0	0	7.0	0	0	0
wtw	0	0	0	0	0	0	0	0	0	0	0	0	0	0	m	0	0	0	0	0	0	0	0	0	0	0	0	0	Wotu	0	0	0	0	0	0	0	0	0	0	0	0	0	m	0	0	6.5	0	0	0
rgr	0	257	0	0	0	0	0	0	0	0	1	0	0	0	m	0	0	2	0	0	0	0	0	0	0	0	0	0	Resígaro	0	0	0	0	0	0	0	0	0	0	0	0	0	m	0	0	8.5	2	0	0
rgs	0	0	0	0	0	0	0	0	0	0	0	0	0	0	m	0	0	0	0	0	0	0	0	0	0	0	0	0	Southern Roglai	0	0	0	0	0	0	0	0	0	0	0	0	0	m	0	0	6.0	0	0	0
wtf	0	1	0	0	0	0	0	0	0	0	1	0	0	0	m	0	0	0	0	0	0	0	0	0	0	0	0	0	Watiwa	0	0	0	0	0	0	0	0	0	0	0	0	0	m	0	0	6.0	1	0	0
wth	0	0	0	0	0	0	0	0	0	0	0	0	0	0	m	0	0	0	0	0	0	0	0	0	0	0	0	0	Wathawurrung	0	0	0	0	0	0	0	0	0	0	0	0	0	m	0	0	10.0	0	0	0
wti	0	14	0	0	0	0	0	0	0	0	1	0	0	0	b	0	0	4	0	0	0	0	0	0	0	0	0	0	Berta	0	0	0	0	0	0	0	0	0	0	0	0	0	m	0	0	3.0	2	0	0
wtk	0	0	0	0	0	0	0	0	0	0	0	0	0	0	m	0	0	0	0	0	0	0	0	0	0	0	0	0	Watakataui	0	0	0	0	0	0	0	0	0	0	0	0	0	m	0	0	5.0	0	0	0
wtm	0	0	0	0	0	0	0	0	0	0	0	0	0	0	m	0	0	0	0	0	0	0	0	0	0	0	0	0	Mewati	0	0	0	0	0	0	0	0	0	0	0	0	0	m	0	0	5.0	0	0	0
rgu	0	0	0	0	0	0	0	0	0	0	0	0	0	0	m	0	0	0	0	0	0	0	0	0	0	0	0	0	Ringgou	0	0	0	0	0	0	0	0	0	0	0	0	0	m	0	0	6.0	0	0	0
and	0	0	0	0	0	0	0	0	0	0	0	0	0	0	m	0	0	0	0	0	0	0	0	0	0	0	0	0	Ansus	0	0	0	0	0	0	0	0	0	0	0	0	0	m	0	0	6.5	0	0	0
prd	0	0	0	0	0	0	0	0	0	0	0	0	0	0	m	0	0	0	0	0	0	0	0	0	0	0	0	0	Parsi-Dari	0	0	0	0	0	0	0	0	0	0	0	0	0	m	0	0	6.0	0	0	0
xxx-noo-x-eha-nuc	0	0	0	0	0	0	NUTKA, NUUCHAHNULTH	0	0	-	0	en	NOO	-	m	0	noo-x-eha-nuc	0	0	-	no	xxx-noo-x-eha-nuc	0	0	0	Wakashan, Southern.	-	-	Nuu-chah-nulth (Ehattesaht Nuchatlaht)	-	NOO	-	-	0	0	2794	0	0	0	0	0	0	0	0	NUTKA, NUUCHAHNULTH	7.7	0	kut noo-x-barkley noo-x-nitinaht noo-x-she	xxx-noo-x-eha-nuc
anf	0	0	0	0	0	0	0	0	0	0	0	0	0	0	m	0	0	0	0	0	0	0	0	0	0	0	0	0	Animere	0	0	0	0	0	0	0	0	0	0	0	0	0	m	0	0	7.0	0	0	0
prf	0	0	0	0	0	0	0	0	0	0	0	0	0	0	m	0	0	0	0	0	0	0	0	0	0	0	0	0	Paranan	0	0	0	0	0	0	0	0	0	0	0	0	0	m	0	0	4.0	0	0	0
xxe-iow-oto	0	0	0	0	0	0	0	0	0	0	0	0	0	0	m	0	0	0	0	0	0	0	0	0	0	0	0	0	0	0	0	0	0	0	0	0	0	0	0	0	Otoe	0	m	0	0	7.7	0	0	0
gxx	0	1	0	0	0	0	0	0	0	0	0	0	0	0	m	0	0	1	0	0	0	0	0	0	0	0	0	0	Wè Southern	0	0	0	0	0	0	0	0	0	0	0	0	0	m	0	0	5.0	0	0	0
frc	0	0	0	0	0	0	0	0	0	0	0	0	0	0	h	55	0	0	14239.0	0	0	0	0	0	0	0	0	0	Cajun French	0	0	0	0	1186.58333333	0	0	1	0	23971	0	0	0	0	0	0	7.0	0	0	0
fra	1968	1985		0	1092	aff-dic	FRANÇAIS	0.97	0	frn	39	en	FRN	-	c	1255217	fr	7	2170400872	-	yes	fra	1	670	0	Indo-European, Italic, Romance, Italo-Western, Western, Gallo-Iberian, Gallo-Romance, Gallo-Rhaetian, Oïl, French.	f	fr	French	fr	FRN	f	-	5273	Français	7182827	0	0	2927476069	.fr .ca .be	French	0	c	0	FRANÇAIS	1.0	92	fr-x-jer fr-x-nor	fra
xxe-fra-gal	0	0	0	0	0	0	0	0	0	0	0	0	0	0	m	0	0	0	0	0	0	0	0	0	0	0	0	0	Gallo	0	0	0	0	0	0	0	0	0	0	0	Gallo	0	0	0	0	7.7	0	0	0
anb	0	1	0	0	0	0	0	0	0	0	0	0	0	0	m	0	0	0	0	0	0	0	0	0	0	0	0	0	Andoa	0	0	0	0	0	0	0	0	0	0	0	0	0	m	0	0	10.0	1	0	0
frd	0	3	0	0	0	0	0	0	0	0	0	0	0	0	m	1	0	1	0.0	0	0	0	0	0	0	0	0	0	Fordata	0	0	0	0	0	0	0	1	0	1	0	0	0	0	0	0	6.5	2	0	0
frk	0	0	0	0	0	0	0	0	0	0	0	0	0	0	m	0	0	0	0	0	0	0	0	0	0	0	0	0	Frankish	0	0	0	0	0	0	0	0	0	0	0	0	0	m	0	0	10.0	0	0	0
anc	0	5	0	0	0	0	0	0	0	0	1	0	0	0	m	0	0	2	0	0	0	0	0	0	0	0	0	0	Ngas	0	0	0	0	0	0	0	0	0	0	0	0	0	m	0	0	6.0	1	0	0
fro	0	0	0	0	0	0	0	0	0	0	0	0	0	0	b	2	0	0	0.0	0	0	0	0	0	0	0	0	0	Old French (842-ca. 1400)	0	0	0	0	0	0	0	1	0	25	0	0	0	0	2	0	7.7	0	0	0
frm	0	0	0	0	0	0	0	0	0	0	0	0	0	0	m	0	0	0	0	0	0	0	0	0	0	0	0	0	Middle French (ca. 1400-1600)	0	0	0	0	0	0	0	0	0	0	0	0	0	m	0	0	7.7	0	0	0
frs	0	5	0	0	0	0	0	0	0	0	0	0	0	0	m	0	0	2	0	0	0	0	0	0	0	0	0	0	Frisian	0	0	0	0	0	0	0	0	0	0	0	0	0	0	0	0	8.0	0	0	0
frr	0	3		0	0	just fy_NL for Frisian	NORDFRIESISCH	0.84	0	-	0	en	FRR	-	b	2133	frr	1	318582	Mark Williamson	no	frr	0	0	0	Indo-European, Germanic, West, Frisian.	-	frr	North Frisian	frr	FRR	-	Mark Williamson	2155	Nordfriisk	147926	0	0	951219		North Frisian	0	0	0	NORDFRIESISCH	7.0	0	nl fy	frr
frq	0	0	0	0	0	0	0	0	0	0	0	0	0	0	m	0	0	0	0	0	0	0	0	0	0	0	0	0	Forak	0	0	0	0	0	0	0	0	0	0	0	0	0	m	0	0	6.0	0	0	0
frp	3	2		0	3	not found	PATOIS	1.00	0	-	0	en fr	FRA	-	h	2184	frp	0	66193	-	no	frp	0	61	0	Indo-European, Italic, Romance, Italo-Western, Western, Gallo-Iberian, Gallo-Romance, Gallo-Rhaetian, Oïl, Southeastern.	-	frp	Francoprovençal	frp	FRA	-	-	2644	Arpitan	27976	0	0	397614		Franco-Provençal/Arpitan	0	0	0	PATOIS	8.0	0	lnc gsc lms es	frp
frt	0	0	0	0	0	0	0	0	0	0	0	0	0	0	m	0	0	0	0	0	0	0	0	0	0	0	0	0	Fortsenal	0	0	0	0	0	0	0	0	0	0	0	0	0	m	0	0	6.5	0	0	0
xxe-kuf-dak	0	0	0	0	0	0	0	0	0	0	0	0	0	0	m	0	0	0	0	0	0	0	0	0	0	0	0	0	0	0	0	0	0	0	0	0	0	0	0	0	Dakkang	0	m	0	0	7.7	0	0	0
fry	0	5		0	0	just fy_NL for Frisian	FRYSK, FRIES, WEST FRISIAN	0.94	0	fri	0	en nl	FRI	-	v	24718	fy	1	23065484	Eeltje de Vries, Wim Benes	yes	fry	0	0	0	Indo-European, Germanic, West, Frisian.	-	fy	Western Frisian	fy	FRI	-	Eeltje de Vries, Wim Benes	2554	Frysk	8710583	0	0	32215306		West Frisian	0	0	0	FRYSK, FRIES, WEST FRISIAN	2.0	0	nds-NL vls nl zea li nds	fry
pro	0	0	0	0	0	0	0	0	0	0	0	0	0	0	m	0	0	0	0	0	0	0	0	0	0	0	0	0	Old Provençal (to 1500)	0	0	0	0	0	0	0	0	0	0	0	0	0	m	0	0	7.7	0	0	0
rge	0	0	0	0	0	0	0	0	0	0	0	0	0	0	m	0	0	0	0	0	0	0	0	0	0	0	0	0	Romano-Greek	0	0	0	0	0	0	0	0	0	0	0	0	0	m	0	0	8.5	0	0	0
prn	0	2	0	0	0	0	0	0	0	0	0	0	0	0	m	0	0	1	0	0	0	0	0	0	0	0	0	0	Prasuni	0	0	0	0	0	0	0	0	0	0	0	0	0	m	0	0	6.0	0	0	0
pri	0	1	0	0	0	0	0	0	0	0	0	0	0	0	m	0	0	0	0	0	0	0	0	3	0	0	0	0	Paicî	0	0	0	0	0	0	0	0	0	0	0	0	0	m	0	0	5.0	0	0	0
ani	0	2	0	0	0	0	0	0	0	0	1	0	0	0	m	1	0	1	0.0	0	0	0	0	0	0	0	0	0	Andi	0	0	0	0	0	0	0	1	0	69	0	0	0	m	0	0	6.5	1	0	0
prk	0	4	0	0	0	0	0	0	0	0	0	0	0	0	m	0	0	1	0	0	0	0	0	0	0	0	0	0	Parauk	0	0	0	0	0	0	0	0	0	0	0	0	0	m	0	0	2.0	0	0	0
ant	0	0	0	0	0	0	0	0	0	0	0	0	0	0	m	0	0	0	0	0	0	0	0	0	0	0	0	0	Antakarinya	0	0	0	0	0	0	0	0	0	0	0	0	0	m	0	0	8.5	0	0	0
rgk	0	0	0	0	0	0	0	0	0	0	0	0	0	0	m	0	0	0	0	0	0	0	0	0	0	0	0	0	Rangkas	0	0	0	0	0	0	0	0	0	0	0	0	0	m	0	0	9.0	0	0	0
prt	0	0	0	0	0	0	0	0	0	0	0	0	0	0	m	0	0	0	0	0	0	0	0	0	0	0	0	0	Phai	0	0	0	0	0	0	0	0	0	0	0	0	0	m	0	0	6.0	0	0	0
prw	0	1	0	0	0	0	0	0	0	0	1	0	0	0	m	0	0	0	0	0	0	0	0	0	0	0	0	0	Parawen	0	0	0	0	0	0	0	0	0	0	0	0	0	m	0	0	6.0	1	0	0
sjr	0	3	0	0	0	0	0	0	0	0	0	0	0	0	m	0	0	2	0	0	0	0	0	0	0	0	0	0	Siar-Lak	0	0	0	0	0	0	0	0	0	0	0	0	0	m	0	0	4.0	0	0	0
prv	0	0	0	0	0	0	PROUVENÇAU, MISTRALIEN	0	0	-	0	en fr	PRV	-	m	0	prv	0	0	Bruno Gallart	no	prv	0	0	0	Indo-European, Italic, Romance, Italo-Western, Western, Gallo-Iberian, Ibero-Romance, Oc.	-	-	Provencal	-	PRV	-	Bruno Gallart	0	0	55203	0	0	0	0	0	0	0	0	PROUVENÇAU, MISTRALIEN	7.7	0	lms lnc gsc	prv
rgn	0	0	0	0	0	0	EMILIANO, EMILIAN, SAMMARINESE	0	0	eml	0	en	EML	-	h	92	eml	0	3645.0	Federico L. G. Faroldi	no	eml	0	0	0	Indo-European, Italic, Romance, Italo-Western, Western, Gallo-Iberian, Gallo-Romance, Gallo-Italian.	-	eml	Romagnol	eml	EML	-	Federico L. G. Faroldi	1215.0	0	408560	1	0	23615	0	0	0	0	0	EMILIANO, EMILIAN, SAMMARINESE	9.0	0	it lmo	eml
anp	0	0	0	0	0	0	0	0	0	0	0	0	0	0	v	160	0	0	29484.0	0	0	0	0	0	0	0	0	0	Angika	0	0	0	0	3276.0	0	0	1	0	55803	0	0	0	0	0	0	5.0	0	0	0
sjp	0	1	0	0	0	0	0	0	0	0	0	0	0	0	m	0	0	0	0	0	0	0	0	0	0	0	0	0	Surjapuri	0	0	0	0	0	0	0	0	0	0	0	0	0	m	0	0	6.0	0	0	0
prp	0	0	0	0	0	0	0	0	0	0	0	0	0	0	m	0	0	0	0	0	0	0	0	0	0	0	0	0	Parsi	0	0	0	0	0	0	0	0	0	0	0	0	0	m	0	0	6.0	0	0	0
anr	0	0	0	0	0	0	0	0	0	0	0	0	0	0	m	0	0	0	0	0	0	0	0	0	0	0	0	0	Andh	0	0	0	0	0	0	0	0	0	0	0	0	0	m	0	0	6.5	0	0	0
tzx	0	1	0	0	0	0	0	0	0	0	1	0	0	0	m	0	0	0	0	0	0	0	0	0	0	0	0	0	Tabriak	0	0	0	0	0	0	0	0	0	0	0	0	0	m	0	0	6.0	1	0	0
ans	0	0	0	0	0	0	0	0	0	0	0	0	0	0	m	0	0	0	0	0	0	0	0	0	0	0	0	0	Anserma	0	0	0	0	0	0	0	0	0	0	0	0	0	m	0	0	10.0	0	0	0
qwm	0	0	0	0	0	0	0	0	0	0	0	0	0	0	m	0	0	0	0	0	0	0	0	0	0	0	0	0	Kuman (Russia)	0	0	0	0	0	0	0	0	0	0	0	0	0	m	0	0	7.7	0	0	0
sjw	0	5	0	0	0	0	0	0	0	0	0	0	0	0	m	0	0	2	0	0	0	0	0	0	0	0	0	0	Shawnee	0	0	0	0	0	0	0	0	0	0	0	0	0	0	0	0	7.0	0	0	0
tza	0	1	0	0	0	0	0	0	0	0	0	0	0	0	m	0	0	1	0	0	0	0	0	0	0	0	0	0	Tanzanian Sign Language	0	0	0	0	0	0	0	0	0	0	0	0	0	m	0	0	5.0	0	0	0
tzh	0	1367	0	0	0	0	HIGHLAND TZELTAL, TENEJAPA, CHANAL, CANCUC, TENANGO	0	0	tzc1	0	en es	TZH	Wed Jan 9 14:36:15 CST 2013	b	5	tzh	7	1745.0	-	no	tzh	0	2	0	Mayan, Cholan-Tzeltalan, Tzeltalan.	tze	-	Tzeltal	-	TZH	tze	-	1745.0	0	18006	1	24	2083	0	0	56435	0	0	HIGHLAND TZELTAL, TENEJAPA, CHANAL, CANCUC, TENANGO	5.0	4	tzc	tzh
tzj	0	5	0	0	0	0	TZUTUJIL ORIENTAL, SANTIAGO ATITLÁN TZUTUJIL, TZUTUHIL	0	0	-	0	en	TZJ	Wed Nov 7 16:38:46 CST 2012	m	0	tzj	1	0	Peter Rohloff, Cristy Sumoza	no	tzj	0	1	0	Mayan, Quichean-Mamean, Greater Quichean, Quichean, Tzutujil.	-	-	Tz'utujil	-	TZJ	-	Peter Rohloff	0	0	2305	0	1	0	0	0	1873	0	0	TZUTUJIL ORIENTAL, SANTIAGO ATITLÁN TZUTUJIL, TZUTUHIL	4.0	0	acc usp	tzj
tzm	0	15	0	0	0	0	CENTRAL SHILHA, MIDDLE ATLAS BERBER, SHILHA	0	0	tzm	1	en	TZM	Mon Oct 1 22:30:51 CDT 2012	v	278	tzm	4	209149.0	-	no	tzm	0	2	0	Afro-Asiatic, Berber, Northern, Atlas.	-	-	Central Atlas Tamazight	-	TZM	-	-	1742.90833333	0	11809	1	2	273039	0	0	1911	0	0	CENTRAL SHILHA, MIDDLE ATLAS BERBER, SHILHA	6.0	1	kab	tzm
tzl	0	0	0	0	0	0	0	0	0	0	0	0	0	0	m	0	0	0	0	0	0	0	0	0	0	0	0	0	Talossan	0	0	0	0	0	0	0	0	0	0	0	0	0	m	0	0	7.7	0	0	0
tzo	0	2	0	0	0	0	CHAMULA	0	0	tzc	0	en es	-	Wed Jun 13 14:07:39 CDT 2012	m	2	tzo	3	0.0	Jameson Quinn	no	tzc	0	0	0	Mayan, Cholan-Tzeltalan, Tzeltalan.	tzo	-	Tzotzil	-	-	tzo	Jameson Quinn	0	0	1732573	1	274	52	0	0	1744053	0	0	CHAMULA	6.5	4	-	tzc
tzn	0	2	0	0	0	0	0	0	0	0	0	0	0	0	m	0	0	1	0	0	0	0	0	0	0	0	0	0	Tugun	0	0	0	0	0	0	0	0	0	0	0	0	0	m	0	0	6.0	2	0	0
dho	0	0	0	0	0	0	0	0	0	0	0	0	0	0	m	0	0	0	0	0	0	0	0	0	0	0	0	0	Dhodia	0	0	0	0	0	0	0	0	0	0	0	0	0	m	0	0	6.0	0	0	0
dhn	0	0	0	0	0	0	0	0	0	0	0	0	0	0	m	0	0	0	0	0	0	0	0	0	0	0	0	0	Dhanki	0	0	0	0	0	0	0	0	0	0	0	0	0	m	0	0	3.0	0	0	0
dhm	0	0	0	0	0	0	0	0	0	0	0	0	0	0	m	0	0	0	0	0	0	0	0	0	0	0	0	0	Zemba	0	0	0	0	0	0	0	0	0	0	0	0	0	m	0	0	5.0	0	0	0
dhl	0	2	0	0	0	0	0	0	0	0	0	0	0	0	m	0	0	1	0	0	0	0	0	0	0	0	0	0	Dhalandji	0	0	0	0	0	0	0	0	0	0	0	0	0	m	0	0	8.0	0	0	0
dhi	0	2	0	0	0	0	0	0	0	0	0	0	0	0	m	0	0	1	0	0	0	0	0	0	0	0	0	0	Dhimal	0	0	0	0	0	0	0	0	0	0	0	0	0	m	0	0	6.5	2	0	0
dhg	0	2	0	0	0	0	0	0	0	0	1	0	0	0	m	0	0	1	0	0	0	0	0	0	0	0	0	0	Djangu	0	0	0	0	0	0	0	0	0	0	0	0	0	m	0	0	5.0	1	0	0
anx	0	1	0	0	0	0	0	0	0	0	0	0	0	0	m	0	0	0	0	0	0	0	0	0	0	0	0	0	Andra-Hus	0	0	0	0	0	0	0	0	0	0	0	0	0	m	0	0	6.0	0	0	0
dhd	0	0	0	0	0	0	0	0	0	0	0	0	0	0	m	0	0	0	0	0	0	0	0	0	0	0	0	0	Dhundari	0	0	0	0	0	0	0	0	0	0	0	0	0	m	0	0	5.0	0	0	0
xxe-fra-nor	0	0	0	0	0	0	0	0	0	0	0	0	0	0	m	0	0	0	0	0	0	0	0	0	0	0	0	0	0	0	0	0	0	0	0	0	0	0	0	0	Norman	0	m	0	0	7.7	0	0	0
any	0	2	0	0	0	0	0	0	0	0	0	0	0	0	b	0	0	2	0	0	0	0	0	0	0	0	0	0	Anyin	0	0	0	0	0	0	0	0	0	0	0	0	0	m	0	0	5.0	1	0	0
dhx	0	0	0	0	0	0	0	0	0	0	0	0	0	0	m	0	0	0	0	0	0	0	0	0	0	0	0	0	Dhungaloo	0	0	0	0	0	0	0	0	0	0	0	0	0	m	0	0	9.0	0	0	0
dhw	0	1	0	0	0	0	0	0	0	0	0	0	0	0	m	0	0	0	0	0	0	0	0	0	0	0	0	0	Dhanwar (Nepal)	0	0	0	0	0	0	0	0	0	0	0	0	0	m	0	0	7.0	1	0	0
dhv	0	9	0	0	0	0	DE'U, DREHU, LIFOU, LIFU	0	0	-	0	en	DEU	-	m	0	dhv	3	0	-	no	dhv	0	5	0	Austronesian, Malayo-Polynesian, Central-Eastern, Eastern Malayo-Polynesian, Oceanic, Central-Eastern Oceanic, Remote Oceanic, Loyalty Islands.	lf	-	Drehu	-	DEU	lf	-	0	0	14274	0	0	0	0	0	0	0	0	DE'U, DREHU, LIFOU, LIFU	4.0	1	-	dhv
dhu	0	2	0	0	0	0	0	0	0	0	1	0	0	0	m	0	0	1	0	0	0	0	0	0	0	0	0	0	Dhurga	0	0	0	0	0	0	0	0	0	0	0	0	0	m	0	0	10.0	1	0	0
dhs	0	0	0	0	0	0	0	0	0	0	0	0	0	0	m	0	0	0	0	0	0	0	0	0	0	0	0	0	Dhaiso	0	0	0	0	0	0	0	0	0	0	0	0	0	m	0	0	7.0	0	0	0
dhr	0	3	0	0	0	0	0	0	0	0	0	0	0	0	m	0	0	1	0	0	0	0	0	0	0	0	0	0	Dhargari	0	0	0	0	0	0	0	0	0	0	0	0	0	m	0	0	8.0	0	0	0
sjo	0	5	0	0	0	0	0	0	0	0	0	0	0	0	m	1	0	1	0.0	0	0	0	0	0	0	0	0	0	Xibe	0	0	0	0	0	0	0	1	0	728	0	0	0	0	0	0	6.5	0	0	0
sjl	0	0	0	0	0	0	0	0	0	0	0	0	0	0	m	0	0	0	0	0	0	0	0	0	0	0	0	0	Sajalong	0	0	0	0	0	0	0	0	0	0	0	0	0	m	0	0	6.0	0	0	0
jku	0	0	0	0	0	0	0	0	0	0	0	0	0	0	m	0	0	0	0	0	0	0	0	0	0	0	0	0	Labir	0	0	0	0	0	0	0	0	0	0	0	0	0	m	0	0	7.0	0	0	0
sjm	0	3	0	0	0	0	0	0	0	0	0	0	0	0	m	0	0	2	0	0	0	0	0	1	0	0	0	0	Mapun	0	0	0	0	0	0	0	0	0	0	0	0	0	m	0	0	5.0	2	0	0
jkp	0	0	0	0	0	0	0	0	0	0	0	0	0	0	m	0	0	0	0	0	0	0	0	0	0	0	0	0	Paku Karen	0	0	0	0	0	0	0	0	0	0	0	0	0	m	0	0	6.0	0	0	0
jkr	0	0	0	0	0	0	0	0	0	0	0	0	0	0	m	0	0	0	0	0	0	0	0	0	0	0	0	0	Koro (India)	0	0	0	0	0	0	0	0	0	0	0	0	0	m	0	0	6.5	0	0	0
jkm	0	0	0	0	0	0	0	0	0	0	0	0	0	0	m	0	0	0	0	0	0	0	0	0	0	0	0	0	Mobwa Karen	0	0	0	0	0	0	0	0	0	0	0	0	0	m	0	0	6.5	0	0	0
jko	0	1	0	0	0	0	0	0	0	0	1	0	0	0	m	0	0	0	0	0	0	0	0	0	0	0	0	0	Kubo	0	0	0	0	0	0	0	0	0	0	0	0	0	m	0	0	5.0	1	0	0
sja	0	6	0	0	0	0	SAIJA, EPENÁ SAIJA, EPEA PEDÉE, SOUTHERN EMBERA, SOUTHERN EMPERA, CHOLO	0	0	-	2	en es	SJA	Thu Dec 27 22:08:46 CST 2012	m	0	sja	5	0	-	no	sja	0	0	0	Choco, Embera, Southern.	-	-	Epena	-	SJA	-	-	0	0	7222	0	2	0	0	0	237104	0	0	SAIJA, EPENÁ SAIJA, EPEA PEDÉE, SOUTHERN EMBERA, SOUTHERN EMPERA, CHOLO	4.0	2	-	sja
sjg	0	4	0	0	0	0	0	0	0	0	1	0	0	0	m	0	0	1	0	0	0	0	0	0	0	0	0	0	Assangori	0	0	0	0	0	0	0	0	0	0	0	0	0	m	0	0	6.0	1	0	0
sjd	0	124	0	0	0	0	0	0	0	0	0	0	0	0	h	38	0	1	17838.0	0	0	0	0	0	0	0	0	0	Kildin Sami	0	0	0	0	2548.28571429	0	0	1	0	35119	0	0	0	0	0	0	8.5	0	0	0
smd	0	0	0	0	0	0	0	0	0	0	0	0	0	0	m	0	0	0	0	0	0	0	0	0	0	0	0	0	Sama	0	0	0	0	0	0	0	0	0	0	0	0	0	m	0	0	6.0	0	0	0
hah	0	1	0	0	0	0	0	0	0	0	0	0	0	0	m	0	0	1	0	0	0	0	0	0	0	0	0	0	Hahon	0	0	0	0	0	0	0	0	0	0	0	0	0	m	0	0	6.0	0	0	0
bnz	0	0	0	0	0	0	0	0	0	0	0	0	0	0	m	0	0	0	0	0	0	0	0	0	0	0	0	0	Beezen	0	0	0	0	0	0	0	0	0	0	0	0	0	m	0	0	6.5	0	0	0
bny	0	1	0	0	0	0	0	0	0	0	0	0	0	0	m	0	0	0	0	0	0	0	0	0	0	0	0	0	Bintulu	0	0	0	0	0	0	0	0	0	0	0	0	0	m	0	0	6.5	0	0	0
bnx	0	1	0	0	0	0	0	0	0	0	0	0	0	0	m	0	0	0	0	0	0	0	0	0	0	0	0	0	Bangubangu	0	0	0	0	0	0	0	0	0	0	0	0	0	m	0	0	6.0	2	0	0
hal	0	3	0	0	0	0	0	0	0	0	1	0	0	0	m	0	0	2	0	0	0	0	0	0	0	0	0	0	Halang	0	0	0	0	0	0	0	0	0	0	0	0	0	m	0	0	6.5	4	0	0
ham	0	7	0	0	0	0	0	0	0	0	1	0	0	0	m	0	0	5	0	0	0	0	0	0	0	0	0	0	Hewa	0	0	0	0	0	0	0	0	0	0	0	0	0	m	0	0	6.0	1	0	0
han	0	0	0	0	0	0	0	0	0	0	0	0	0	0	m	0	0	0	0	0	0	0	0	0	0	0	0	0	Hangaza	0	0	0	0	0	0	0	0	0	0	0	0	0	0	0	0	6.0	0	0	0
hao	0	1	0	0	0	0	0	0	0	0	0	0	0	0	m	0	0	2	0	0	0	0	0	3	0	0	0	0	Hakö	0	0	0	0	0	0	0	0	0	0	0	0	0	m	0	0	6.0	0	0	0
bns	0	0	0	0	0	0	0	0	0	0	0	0	0	0	m	0	0	0	0	0	0	0	0	0	0	0	0	0	Bundeli	0	0	0	0	0	0	0	0	0	0	0	0	0	m	0	0	5.0	0	0	0
bnr	0	0	0	0	0	0	0	0	0	0	0	0	0	0	m	0	0	0	0	0	0	0	0	0	0	0	0	0	Butmas-Tur	0	0	0	0	0	0	0	0	0	0	0	0	0	m	0	0	6.0	0	0	0
bnq	0	5	0	0	0	0	0	0	0	0	0	0	0	0	m	0	0	2	0	0	0	0	0	0	0	0	0	0	Bantik	0	0	0	0	0	0	0	0	0	0	0	0	0	m	0	0	8.0	0	0	0
hac	0	12	0	0	0	0	0	0	0	0	0	0	0	0	m	1	0	1	0.0	0	0	0	0	0	0	0	0	0	Gurani	0	0	0	0	0	0	0	1	0	30	0	0	0	0	0	0	7.0	0	0	0
had	0	8	0	0	0	0	0	0	0	0	1	0	0	0	m	0	0	4	0	0	0	0	0	2	0	0	0	0	Hatam	0	0	0	0	0	0	0	0	0	0	0	0	0	m	0	0	5.0	1	0	0
hae	0	10	0	0	0	0	0	0	0	0	1	0	0	0	m	0	0	3	0	0	0	0	0	1	0	0	0	0	Eastern Oromo	0	0	0	0	0	0	0	0	0	0	0	0	0	m	0	0	6.0	1	0	0
haf	0	0	0	0	0	0	0	0	0	0	0	0	0	0	m	0	0	0	0	0	0	0	0	0	0	0	0	0	Haiphong Sign Language	0	0	0	0	0	0	0	0	0	0	0	0	0	m	0	0	6.0	0	0	0
hag	0	1	0	0	0	0	ANGA	0	0	0	0	en	HAG	Sat Jan 5 13:53:15 CST 2013	m	0	hag	2	0	-	no	hag	0	0	0	Niger-Congo, Atlantic-Congo, Volta-Congo, North, Gur, Central, Northern, Oti-Volta, Western, Southeast.	-	-	Hanga	0	0	0	0	0	0	0	0	1	0	0	0	202056	0	0	0	5.0	1	dag gux cko bm	0
hax	0	14	0	0	0	0	0	0	0	0	0	0	0	0	m	0	0	1	0	0	0	0	0	1	0	0	0	0	Southern Haida	0	0	0	0	0	0	0	0	0	0	0	0	0	m	0	0	8.0	0	0	0
bnj	0	0	0	0	0	0	0	0	0	0	0	0	0	0	m	0	0	0	0	0	0	0	0	0	0	0	0	0	Eastern Tawbuid	0	0	0	0	0	0	0	0	0	0	0	0	0	m	0	0	5.0	0	0	0
bni	0	3	0	0	0	0	0	0	0	0	0	0	0	0	m	0	0	1	0	0	0	0	0	1	0	0	0	0	Bangi	0	0	0	0	0	0	0	0	0	0	0	0	0	m	0	0	6.0	0	0	0
bno	0	2	0	0	0	0	BANTON, BANTUANON, ASIQ, SIMARANHON, CALATRAVANHON	0	0	-	1	en	BNO	-	m	0	bno	2	0	-	no	bno	0	1	0	Austronesian, Malayo-Polynesian, Western Malayo-Polynesian, Meso Philippine, Central Philippine, Bisayan, Banton.	-	-	Bantoanon	-	BNO	-	-	0	0	1007	0	0	0	0	0	0	0	0	BANTON, BANTUANON, ASIQ, SIMARANHON, CALATRAVANHON	5.0	1	akl hil krj ceb tl	bno
bnn	0	2	0	0	0	0	0	0	0	0	0	0	0	0	m	0	0	0	0	0	0	0	0	0	0	0	0	0	Bunun	0	0	0	0	0	0	0	0	0	0	0	0	0	m	0	0	5.0	0	0	0
bnm	0	0	0	0	0	0	0	0	0	0	0	0	0	0	m	0	0	0	0	0	0	0	0	0	0	0	0	0	Batanga	0	0	0	0	0	0	0	0	0	0	0	0	0	m	0	0	6.5	0	0	0
bnl	0	0	0	0	0	0	0	0	0	0	0	0	0	0	m	0	0	0	0	0	0	0	0	0	0	0	0	0	Boon	0	0	0	0	0	0	0	0	0	0	0	0	0	m	0	0	8.5	0	0	0
hap	0	0	0	0	0	0	0	0	0	0	0	0	0	0	m	0	0	0	0	0	0	0	0	0	0	0	0	0	Hupla	0	0	0	0	0	0	0	0	0	0	0	0	0	m	0	0	5.0	0	0	0
haq	0	0	0	0	0	0	0	0	0	0	0	0	0	0	m	0	0	0	0	0	0	0	0	0	0	0	0	0	Ha	0	0	0	0	0	0	0	0	0	0	0	0	0	m	0	0	6.0	0	0	0
har	0	7	0	0	0	0	0	0	0	0	1	0	0	0	m	0	0	2	0	0	0	0	0	1	0	0	0	0	Harari	0	0	0	0	0	0	0	0	0	0	0	0	0	0	0	0	6.0	1	0	0
has	0	3	0	0	0	0	-	0	0	-	0	en	HAS	Mon Oct 1 13:13:19 CDT 2012	m	0	has	1	0	-	no	has	0	0	0	Wakashan, Northern.	-	-	Haisla	-	HAS	-	-	0	0	356	0	2	0	0	0	118	0	0	-	7.0	0	-	has
bng	0	5	0	0	0	0	-	0	0	0	1	en	BEN	Sun Dec 9 06:33:16 CST 2012	m	0	bng	5	0	-	no	bng	0	2	0	Niger-Congo, Atlantic-Congo, Volta-Congo, Benue-Congo, Bantoid, Southern, Narrow Bantu, Northwest, A, Bube-Benga (A.30).	-	-	Benga	0	0	0	0	0	0	0	0	1	0	0	0	2139	0	0	0	6.5	1	ln ki	0
bnf	0	0	0	0	0	0	0	0	0	0	0	0	0	0	m	0	0	0	0	0	0	0	0	0	0	0	0	0	Masiwang	0	0	0	0	0	0	0	0	0	0	0	0	0	m	0	0	6.0	0	0	0
bne	0	0	0	0	0	0	0	0	0	0	0	0	0	0	m	0	0	0	0	0	0	0	0	0	0	0	0	0	Bintauna	0	0	0	0	0	0	0	0	0	0	0	0	0	m	0	0	6.5	0	0	0
bnd	0	1	0	0	0	0	0	0	0	0	1	0	0	0	m	0	0	3	0	0	0	0	0	0	0	0	0	0	Banda (Indonesia)	0	0	0	0	0	0	0	0	0	0	0	0	0	m	0	0	7.0	1	0	0
ola	0	0	0	0	0	0	0	0	0	0	0	0	0	0	m	0	0	0	0	0	0	0	0	0	0	0	0	0	Walungge	0	0	0	0	0	0	0	0	0	0	0	0	0	m	0	0	6.5	0	0	0
old	0	2	0	0	0	0	MOSHI, KIMOSHI, MOSI	0	0	0	0	en	OLD	Wed Jan 9 16:05:33 CST 2013	m	0	old	1	0	-	no	old	0	0	0	Niger-Congo, Atlantic-Congo, Volta-Congo, Benue-Congo, Bantoid, Southern, Narrow Bantu, Central, E, Chaga (E.30).	-	-	Mochi	0	0	0	0	0	0	0	0	1	0	0	0	146873	0	0	0	6.0	0	jmc sw kki wmw	0
ole	0	0	0	0	0	0	0	0	0	0	0	0	0	0	m	0	0	0	0	0	0	0	0	0	0	0	0	0	Olekha	0	0	0	0	0	0	0	0	0	0	0	0	0	m	0	0	6.5	0	0	0
olk	0	0	0	0	0	0	0	0	0	0	0	0	0	0	m	0	0	0	0	0	0	0	0	0	0	0	0	0	Olkol	0	0	0	0	0	0	0	0	0	0	0	0	0	m	0	0	8.5	0	0	0
olm	0	0	0	0	0	0	0	0	0	0	0	0	0	0	m	0	0	0	0	0	0	0	0	0	0	0	0	0	Oloma	0	0	0	0	0	0	0	0	0	0	0	0	0	m	0	0	6.0	0	0	0
olo	0	0	0	0	0	0	0	0	0	0	0	0	0	0	m	0	0	0	0	0	0	0	0	0	0	0	0	0	Livvi	0	0	0	0	0	0	0	0	0	0	0	0	0	m	0	0	6.5	0	0	0
olr	0	0	0	0	0	0	0	0	0	0	0	0	0	0	m	0	0	0	0	0	0	0	0	0	0	0	0	0	Olrat	0	0	0	0	0	0	0	0	0	0	0	0	0	m	0	0	8.5	0	0	0
umu	0	5	0	0	0	0	0	0	0	0	0	0	0	0	m	0	0	1	0	0	0	0	0	0	0	0	0	0	Munsee	0	0	0	0	0	0	0	0	0	0	0	0	0	m	0	0	8.5	0	0	0
ump	0	2	0	0	0	0	0	0	0	0	0	0	0	0	m	0	0	1	0	0	0	0	0	0	0	0	0	0	Umpila	0	0	0	0	0	0	0	0	0	0	0	0	0	m	0	0	7.0	0	0	0
for	0	6	0	0	0	0	0	0	0	0	1	0	0	0	m	0	0	5	0	0	0	0	0	2	0	0	0	0	Fore	0	0	0	0	0	0	0	0	0	0	0	0	0	m	0	0	5.0	4	0	0
fos	0	2	0	0	0	0	0	0	0	0	0	0	0	0	m	0	0	1	0	0	0	0	0	0	0	0	0	0	Siraya	0	0	0	0	0	0	0	0	0	0	0	0	0	m	0	0	9.0	0	0	0
fod	0	2	0	0	0	0	0	0	0	0	0	0	0	0	m	0	0	0	0	0	0	0	0	0	0	0	0	0	Foodo	0	0	0	0	0	0	0	0	0	0	0	0	0	m	0	0	5.0	0	0	0
umd	0	2	0	0	0	0	0	0	0	0	1	0	0	0	m	0	0	0	0	0	0	0	0	0	0	0	0	0	Umbindhamu	0	0	0	0	0	0	0	0	0	0	0	0	0	m	0	0	10.0	1	0	0
umg	0	11	0	0	0	0	0	0	0	0	1	0	0	0	m	0	0	0	0	0	0	0	0	0	0	0	0	0	Umbuygamu	0	0	0	0	0	0	0	0	0	0	0	0	0	m	0	0	10.0	1	0	0
uma	0	5	0	0	0	0	0	0	0	0	0	0	0	0	m	0	0	1	0	0	0	0	0	0	0	0	0	0	Umatilla	0	0	0	0	0	0	0	0	0	0	0	0	0	m	0	0	8.0	0	0	0
umc	0	0	0	0	0	0	0	0	0	0	0	0	0	0	m	0	0	0	0	0	0	0	0	0	0	0	0	0	Marrucinian	0	0	0	0	0	0	0	0	0	0	0	0	0	m	0	0	7.7	0	0	0
umb	1	10	0	0	0	0	UMBUNDO, M'BUNDO, QUIMBUNDO, OVIMBUNDU, SOUTH MBUNDU, NANO, MBALI, MBARI, MBUNDU BENGUELLA	0	0	mnf	0	en pt	MNF	-	m	0	umb	9	0	-	no	umb	0	2	0	Niger-Congo, Atlantic-Congo, Volta-Congo, Benue-Congo, Bantoid, Southern, Narrow Bantu, Central, R, South Mbundu (R.10).	ub	-	Umbundu	-	MNF	ub	-	0	0	221982	0	0	0	0	0	0	0	0	UMBUNDO, M'BUNDO, QUIMBUNDO, OVIMBUNDU, SOUTH MBUNDU, NANO, MBALI, MBARI, MBUNDU BENGUELLA	3.0	0	nyk kj	umb
umm	0	0	0	0	0	0	0	0	0	0	0	0	0	0	m	0	0	0	0	0	0	0	0	0	0	0	0	0	Umon	0	0	0	0	0	0	0	0	0	0	0	0	0	m	0	0	5.0	0	0	0
fom	0	0	0	0	0	0	0	0	0	0	0	0	0	0	m	0	0	0	0	0	0	0	0	0	0	0	0	0	Foma	0	0	0	0	0	0	0	0	0	0	0	0	0	m	0	0	6.0	0	0	0
fon	2	7	0	0	0	0	FO, FON-GBE, FONNU, FOGBE, DAHOMEEN, DJEDJI	0	0	foa	0	en	FOA	-	m	0	fon	2	0	-	no	fon	0	0	0	Niger-Congo, Atlantic-Congo, Volta-Congo, Kwa, Left Bank, Gbe, Fon.	fo	-	Fon	-	FOA	fo	-	0	0	73792	0	0	0	0	0	0	0	0	FO, FON-GBE, FONNU, FOGBE, DAHOMEEN, DJEDJI	3.0	0	-	fon
umn	0	0	0	0	0	0	0	0	0	0	0	0	0	0	m	0	0	0	0	0	0	0	0	0	0	0	0	0	Makyan Naga	0	0	0	0	0	0	0	0	0	0	0	0	0	m	0	0	6.0	0	0	0
umi	0	0	0	0	0	0	0	0	0	0	0	0	0	0	m	0	0	0	0	0	0	0	0	0	0	0	0	0	Ukit	0	0	0	0	0	0	0	0	0	0	0	0	0	m	0	0	6.5	0	0	0
foi	0	2	0	0	0	0	0	0	0	0	1	0	0	0	m	0	0	1	0	0	0	0	0	0	0	0	0	0	Foi	0	0	0	0	0	0	0	0	0	0	0	0	0	m	0	0	5.0	1	0	0
xxe-wmb-gud	0	0	0	0	0	0	0	0	0	0	0	0	0	0	m	0	0	0	0	0	0	0	0	0	0	0	0	0	0	0	0	0	0	0	0	0	0	0	0	0	Gudanji	0	m	0	0	7.7	0	0	0
mbl	0	7	0	0	0	0	CAPOSHO, CUMANASHO, MACUNI, MONAXO, MONOCHO	0	0	0	2	en	MBL	Sun Jan 6 17:03:46 CST 2013	m	0	mbl	1	0	-	no	mbl	0	0	0	Macro-Ge, Maxakali.	-	-	Maxakalí	0	0	0	0	0	0	0	0	1	0	0	0	241378	0	0	0	5.0	3	tzh	0
mbm	0	0	0	0	0	0	0	0	0	0	0	0	0	0	m	0	0	0	0	0	0	0	0	0	0	0	0	0	Ombamba	0	0	0	0	0	0	0	0	0	0	0	0	0	m	0	0	6.0	0	0	0
mbn	0	6	0	0	0	0	0	0	0	0	2	0	0	0	m	0	0	4	0	0	0	0	0	1	0	0	0	0	Macaguán	0	0	0	0	0	0	0	0	0	0	0	0	0	m	0	0	6.5	2	0	0
mbo	0	1	0	0	0	0	0	0	0	0	0	0	0	0	m	0	0	0	0	0	0	0	0	0	0	0	0	0	Mbo (Cameroon)	0	0	0	0	0	0	0	0	0	0	0	0	0	m	0	0	6.5	1	0	0
mbh	0	1	0	0	0	0	0	0	0	0	0	0	0	0	m	0	0	0	0	0	0	0	0	0	0	0	0	0	Mangseng	0	0	0	0	0	0	0	0	0	0	0	0	0	m	0	0	4.0	0	0	0
mbi	0	1	0	0	0	0	ILIANEN	0	0	-	0	en	MBI	-	m	0	mbi	2	0	-	no	mbi	0	1	0	Austronesian, Malayo-Polynesian, Western Malayo-Polynesian, Southern Philippine, Manobo, Central, West.	-	-	Ilianen Manobo	-	MBI	-	-	0	0	2579	0	0	0	0	0	0	0	0	ILIANEN	5.0	0	ppl ain tvl zpi ms mbs	mbi
mbj	0	7	0	0	0	0	NADEB MACU, MAKÚ NADËB, MAKUNADÖBÖ, NADÖBÖ, ANODÖUB, KABORI, KABARI, XIRIWAI, XURIWAI	0	0	0	0	en	MBJ	Sun Jan 6 17:03:34 CST 2013	m	0	mbj	2	0	-	no	mbj	0	0	0	Maku.	-	-	Nadëb	0	0	0	0	0	0	0	0	1	0	0	0	359247	0	0	0	5.0	0	son om	0
mbk	0	1	0	0	0	0	0	0	0	0	0	0	0	0	m	0	0	0	0	0	0	0	0	1	0	0	0	0	Malol	0	0	0	0	0	0	0	0	0	0	0	0	0	m	0	0	6.0	0	0	0
mbd	0	2	0	0	0	0	MANDAYA, DIBABAON, DEBABAON	0	0	-	0	en	MBD	-	m	0	mbd	2	0	-	no	mbd	0	1	0	Austronesian, Malayo-Polynesian, Western Malayo-Polynesian, Southern Philippine, Manobo, Central, East.	-	-	Dibabawon Manobo	-	MBD	-	-	0	0	1154	0	0	0	0	0	0	0	0	MANDAYA, DIBABAON, DEBABAON	5.0	1	ibl ami pag ja-Latn atd	mbd
mbe	0	2	0	0	0	0	0	0	0	0	0	0	0	0	m	0	0	1	0	0	0	0	0	0	0	0	0	0	Molale	0	0	0	0	0	0	0	0	0	0	0	0	0	m	0	0	10.0	0	0	0
mbf	0	0	0	0	0	0	0	0	0	0	0	0	0	0	m	0	0	0	0	0	0	0	0	0	0	0	0	0	Malay	0	0	0	0	0	0	0	0	0	0	0	0	0	0	0	0	7.0	0	0	0
soj	0	0	0	0	0	0	0	0	0	0	0	0	0	0	m	0	0	0	0	0	0	0	0	0	0	0	0	0	Soi	0	0	0	0	0	0	0	0	0	0	0	0	0	m	0	0	6.0	0	0	0
som	0	20		0	0	aff-dic	AF-SOOMAALI, AF-MAXAAD TIRI, COMMON SOMALI, STANDARD SOMALI	0.94	0	som	1	en	SOM	-	v	2399	so	1	2378062	Mohamed I. Mursal	yes	som	0	1	0	Afro-Asiatic, Cushitic, East, Somali.	-	so	Somali	so	SOM	-	Mohamed I. Mursal	3647	Soomaaliga	20144801	0	0	3463892		Somali	0	v	0	AF-SOOMAALI, AF-MAXAAD TIRI, COMMON SOMALI, STANDARD SOMALI	1.0	3	om son	som
mba	0	0	0	0	0	0	0	0	0	0	0	0	0	0	m	0	0	0	0	0	0	0	0	0	0	0	0	0	Higaonon	0	0	0	0	0	0	0	0	0	0	0	0	0	m	0	0	5.0	0	0	0
mbb	0	3	0	0	0	0	-	0	0	0	0	en	MBB	Mon Jan 7 13:46:38 CST 2013	m	0	mbb	5	0	-	no	mbb	0	2	0	Austronesian, Malayo-Polynesian, Western Malayo-Polynesian, Southern Philippine, Manobo, Central, West.	-	-	Western Bukidnon Manobo	0	0	0	0	0	0	0	0	1	0	0	0	273586	0	0	0	5.0	4	mbt mbi mbs ms	0
mbc	0	6	0	0	0	0	0	0	0	0	0	0	0	0	m	0	0	4	0	0	0	0	0	1	0	0	0	0	Macushi	0	0	0	0	0	0	0	0	0	0	0	0	0	m	0	0	6.5	0	0	0
soq	0	1	0	0	0	0	0	0	0	0	0	0	0	0	m	0	0	1	0	0	0	0	0	0	0	0	0	0	Kanasi	0	0	0	0	0	0	0	0	0	0	0	0	0	m	0	0	5.0	0	0	0
sop	0	2	0	0	0	0	SONGYE, KISONGYE, LUSONGE, KALEBWE, NORTHEAST LUBA, YEMBE, KISONGE, LUBA-SONGI, KISONGI	0	0	-	0	en	SOP	-	m	0	sop	1	0	-	no	sop	0	2	0	Niger-Congo, Atlantic-Congo, Volta-Congo, Benue-Congo, Bantoid, Southern, Narrow Bantu, Central, L, Songye (L.20).	ksn	-	Songe	-	SOP	ksn	-	0	0	12232	0	0	0	0	0	0	0	0	SONGYE, KISONGYE, LUSONGE, KALEBWE, NORTHEAST LUBA, YEMBE, KISONGE, LUBA-SONGI, KISONGI	6.0	0	lu kqn	sop
sos	0	0	0	0	0	0	0	0	0	0	0	0	0	0	m	0	0	0	0	0	0	0	0	0	0	0	0	0	Seeku	0	0	0	0	0	0	0	0	0	0	0	0	0	m	0	0	6.0	0	0	0
sor	0	1	0	0	0	0	0	0	0	0	0	0	0	0	m	0	0	0	0	0	0	0	0	0	0	0	0	0	Somrai	0	0	0	0	0	0	0	0	0	0	0	0	0	m	0	0	5.0	1	0	0
mbx	0	0	0	0	0	0	0	0	0	0	0	0	0	0	m	0	0	0	0	0	0	0	0	0	0	0	0	0	Mari (East Sepik Province)	0	0	0	0	0	0	0	0	0	0	0	0	0	m	0	0	6.5	0	0	0
mby	0	0	0	0	0	0	0	0	0	0	0	0	0	0	m	0	0	0	0	0	0	0	0	0	0	0	0	0	Memoni	0	0	0	0	0	0	0	0	0	0	0	0	0	m	0	0	7.0	0	0	0
mbz	0	1	0	0	0	0	WESTERN SOLA DE VEGA MIXTEC, AMOLTEPEC MIXTEC	0	0	-	2	en es	MBZ	Thu Dec 27 19:05:56 CST 2012	m	0	mbz	0	0	-	no	mbz	0	1	0	Oto-Manguean, Mixtecan, Mixtec-Cuicatec, Cuicatec.	-	-	Amoltepec Mixtec	-	MBZ	-	-	0	0	15402	0	2	0	0	0	31054	0	0	WESTERN SOLA DE VEGA MIXTEC, AMOLTEPEC MIXTEC	6.5	3	mpm mxt	mbz
sov	0	2	0	0	0	0	0	0	0	0	0	0	0	0	m	0	0	1	0	0	0	0	0	0	0	0	0	0	Sonsorol	0	0	0	0	0	0	0	0	0	0	0	0	0	m	0	0	6.5	0	0	0
mbt	0	4	0	0	0	0	MATIG-SALUG MANOBO	0	0	0	0	en	MBT	Mon Jan 7 15:28:08 CST 2013	m	0	mbt	3	0	-	no	mbt	0	1	0	Austronesian, Malayo-Polynesian, Western Malayo-Polynesian, Southern Philippine, Manobo, Central, South, Ata-Tigwa.	-	-	Matigsalug Manobo	0	0	0	0	0	0	0	0	92	0	0	0	628878	0	0	0	5.0	3	mbi mbb mbs ppl tvl	0
mbu	0	0	0	0	0	0	0	0	0	0	0	0	0	0	m	0	0	0	0	0	0	0	0	0	0	0	0	0	Mbula-Bwazza	0	0	0	0	0	0	0	0	0	0	0	0	0	m	0	0	6.0	0	0	0
mbv	0	0	0	0	0	0	0	0	0	0	0	0	0	0	m	0	0	0	0	0	0	0	0	0	0	0	0	0	Mbulungish	0	0	0	0	0	0	0	0	0	0	0	0	0	m	0	0	6.0	0	0	0
mbw	0	5	0	0	0	0	0	0	0	0	0	0	0	0	m	0	0	3	0	0	0	0	0	1	0	0	0	0	Maring	0	0	0	0	0	0	0	0	0	0	0	0	0	m	0	0	5.0	1	0	0
mbp	0	7	0	0	0	0	MAROCASERO, MARACASERO, SANJA, SANKA, SANCÁ, AROSARIO, ARSARIO, GUAMAKA, GUAMACA, WIWA	0	0	0	0	en	MBP	Wed Dec 5 15:16:28 CST 2012	m	0	mbp	3	0	-	no	mbp	0	1	0	Chibchan, Aruak.	-	-	Malayo	0	0	0	0	0	0	0	0	1	0	0	0	868	0	0	0	6.5	0	-	0
mbq	0	2	0	0	0	0	0	0	0	0	1	0	0	0	m	0	0	3	0	0	0	0	0	0	0	0	0	0	Maisin	0	0	0	0	0	0	0	0	0	0	0	0	0	m	0	0	5.0	1	0	0
mbr	0	2	0	0	0	0	0	0	0	0	0	0	0	0	m	0	0	1	0	0	0	0	0	0	0	0	0	0	Nukak Makú	0	0	0	0	0	0	0	0	0	0	0	0	0	m	0	0	6.0	0	0	0
mbs	0	3	0	0	0	0	-	0	0	-	1	en	MBS	-	m	0	mbs	4	0	-	no	mbs	0	1	0	Austronesian, Malayo-Polynesian, Western Malayo-Polynesian, Southern Philippine, Manobo, South.	-	-	Sarangani Manobo	-	MBS	-	-	0	0	1957	0	0	0	0	0	0	0	0	-	5.0	1	mbi zsm id jv-x-bms	mbs
azj	0	12	0	0	0	0	AZERBAIJAN, AZERI TURK, AZERBAYDZHANI	0	0	-	0	en	AZE	-	b	0	azj	2	0	Metin Amiroff, Orkhan Jafarov	yes	azj	0	0	0	Altaic, Turkic, Southern, Azerbaijani.	-	-	North Azerbaijani	-	AZE	-	Metin Amiroff, Orkhan Jafarov	0	0	145068	0	0	0	0	0	0	0	0	AZERBAIJAN, AZERI TURK, AZERBAYDZHANI	1.0	0	tr	azj
azm	0	0	0	0	0	0	0	0	0	0	0	0	0	0	m	0	0	0	0	0	0	0	0	0	0	0	0	0	Ipalapa Amuzgo	0	0	0	0	0	0	0	0	0	0	0	0	0	m	0	0	7.0	0	0	0
azn	0	0	0	0	0	0	0	0	0	0	0	0	0	0	m	0	0	0	0	0	0	0	0	0	0	0	0	0	Western Durango Nahuatl	0	0	0	0	0	0	0	0	0	0	0	0	0	m	0	0	5.0	0	0	0
azo	0	3	0	0	0	0	0	0	0	0	0	0	0	0	m	0	0	1	0	0	0	0	0	0	0	0	0	0	Awing	0	0	0	0	0	0	0	0	0	0	0	0	0	m	0	0	5.0	1	0	0
xxx-en-KE	0	0	0	0	0	0	-	0	0	-	0	hi	ENG	-	m	0	en-KE	0	0	-	no	xxx-en-KE	0	0	0	Indo-European, Germanic, West, English.	-	-	English (Kenya)	-	ENG	-	-	0	0	2126825	0	0	0	0	0	0	0	0	-	7.7	0	-	xxx-en-KE
aza	0	0	0	0	0	0	0	0	0	0	0	0	0	0	m	0	0	0	0	0	0	0	0	0	0	0	0	0	Azha	0	0	0	0	0	0	0	0	0	0	0	0	0	m	0	0	6.0	0	0	0
azb	0	11	0	0	0	0	AZERI	0	0	0	0	en fa	AZB	Sun Sep 30 10:27:57 CDT 2012	v	2553	azb-Arab	2	1192549.0	Seyed Hadi Mirvahedi	no	azb	0	1	0	Altaic, Turkic, Southern, Azerbaijani.	-	-	South Azerbaijani	0	0	0	0	8057.76351351	0	0	1	1	2061375	0	0	2029	0	0	0	3.0	0	-	0
azd	0	0	0	0	0	0	0	0	0	0	0	0	0	0	m	0	0	0	0	0	0	0	0	0	0	0	0	0	Eastern Durango Nahuatl	0	0	0	0	0	0	0	0	0	0	0	0	0	m	0	0	6.5	0	0	0
aze	0	3		1	0	demo	AZERBAIJAN, AZERI TURK, AZERBAYDZHANI	0.90	0	azb	0	en	AZE	-	v	86632	az	0	61149284	Metin Amiroff, Orkhan Jafarov	yes	aze	1	0	0	Altaic, Turkic, Southern, Azerbaijani.	ajr	az	Azerbaijani	az	AZE	ajr	Metin Amiroff, Orkhan Jafarov	3460	Azərbaycanca	2042568	0	0	83563623	.az	Azerbaijani	0	v	0	AZERBAIJAN, AZERI TURK, AZERBAYDZHANI	7.7	0	tr	aze
azg	0	1	0	0	0	0	AMUZGO, OAXACA, AMUZGO DE SAN PEDRO AMUZGOS	0	0	-	0	en	AZG	Sun Dec 23 12:54:07 CST 2012	m	0	azg	0	0	-	no	azg	0	0	0	Oto-Manguean, Amuzgoan.	-	-	San Pedro Amuzgos Amuzgo	-	AZG	-	-	0	0	295176	0	3	0	0	0	371667	0	0	AMUZGO, OAXACA, AMUZGO DE SAN PEDRO AMUZGOS	6.5	1	-	azg
azz	0	6	0	0	0	0	SIERRA DE PUEBLA NÁHUAT, HIGHLAND PUEBLA NÁHUAT, SIERRA AZTEC, ZACAPOAXTLA NÁHUAT, ZACAPOAXTLA MEJICANO	0	0	-	0	en	AZZ	Sun Dec 23 12:57:11 CST 2012	m	0	azz	3	0	-	no	azz	0	0	0	Uto-Aztecan, Southern Uto-Aztecan, Aztecan, General Aztec, Aztec.	-	-	Highland Puebla Nahuatl	-	AZZ	-	-	0	0	586382	0	3	0	0	0	659054	0	0	SIERRA DE PUEBLA NÁHUAT, HIGHLAND PUEBLA NÁHUAT, SIERRA AZTEC, ZACAPOAXTLA NÁHUAT, ZACAPOAXTLA MEJICANO	5.0	3	nch	azz
azt	0	0	0	0	0	0	0	0	0	0	0	0	0	0	m	0	0	0	0	0	0	0	0	0	0	0	0	0	Faire Atta	0	0	0	0	0	0	0	0	0	0	0	0	0	m	0	0	6.5	0	0	0
khx	0	0	0	0	0	0	0	0	0	0	0	0	0	0	m	0	0	0	0	0	0	0	0	0	0	0	0	0	Kanu	0	0	0	0	0	0	0	0	0	0	0	0	0	m	0	0	6.0	0	0	0
khy	0	0	0	0	0	0	0	0	0	0	0	0	0	0	m	0	0	0	0	0	0	0	0	0	0	0	0	0	Kele (Democratic Republic of Congo)	0	0	0	0	0	0	0	0	0	0	0	0	0	m	0	0	5.0	0	0	0
khz	0	0	0	0	0	0	0	0	0	0	0	0	0	0	m	0	0	0	0	0	0	0	0	0	0	0	0	0	Keapara	0	0	0	0	0	0	0	0	0	0	0	0	0	m	0	0	5.0	0	0	0
khp	0	0	0	0	0	0	0	0	0	0	0	0	0	0	m	0	0	0	0	0	0	0	0	0	0	0	0	0	Kapori	0	0	0	0	0	0	0	0	0	0	0	0	0	m	0	0	6.5	0	0	0
khq	0	5	0	0	0	0	0	0	0	0	0	0	0	0	m	0	0	1	0	0	0	0	0	0	0	0	0	0	Koyra Chiini Songhay	0	0	0	0	0	0	0	0	0	0	0	0	0	m	0	0	4.0	0	0	0
khr	0	7	0	0	0	0	0	0	0	0	0	0	0	0	m	0	0	2	0	0	0	0	0	1	0	0	0	0	Kharia	0	0	0	0	0	0	0	0	0	0	0	0	0	m	0	0	5.0	0	0	0
khs	0	1	0	0	0	0	0	0	0	0	0	0	0	0	m	0	0	1	0	0	0	0	0	0	0	0	0	0	Kasua	0	0	0	0	0	0	0	0	0	0	0	0	0	m	0	0	6.0	0	0	0
kht	0	2	0	0	0	0	0	0	0	0	0	0	0	0	m	0	0	0	0	0	0	0	0	0	0	0	0	0	Khamti	0	0	0	0	0	0	0	0	0	0	0	0	0	m	0	0	5.0	0	0	0
khu	0	0	0	0	0	0	0	0	0	0	0	0	0	0	m	0	0	0	0	0	0	0	0	0	0	0	0	0	Nkhumbi	0	0	0	0	0	0	0	0	0	0	0	0	0	m	0	0	5.0	0	0	0
khv	0	2	0	0	0	0	0	0	0	0	0	0	0	0	m	0	0	1	0	0	0	0	0	0	0	0	0	0	Khwarshi	0	0	0	0	0	0	0	0	0	0	0	0	0	0	0	0	6.5	0	0	0
khw	0	5	0	0	0	0	0	0	0	0	0	0	0	0	v	563	0	1	27762.0	0	0	0	0	0	0	0	0	0	Khowar	0	0	0	0	2135.53846154	0	0	1	0	85849	0	0	0	0	0	0	3.0	0	0	0
khh	0	0	0	0	0	0	0	0	0	0	0	0	0	0	m	0	0	0	0	0	0	0	0	0	0	0	0	0	Kehu	0	0	0	0	0	0	0	0	0	0	0	0	0	m	0	0	6.5	0	0	0
khj	0	0	0	0	0	0	0	0	0	0	0	0	0	0	m	0	0	0	0	0	0	0	0	0	0	0	0	0	Kuturmi	0	0	0	0	0	0	0	0	0	0	0	0	0	m	0	0	6.0	0	0	0
khk	0	32	0	0	0	0	0	0	0	0	0	0	0	0	b	0	0	6	0	0	0	0	0	3	0	0	0	0	Halh Mongolian	0	0	0	0	0	0	0	0	0	0	0	0	0	m	0	0	1.0	0	0	0
khl	0	3	0	0	0	0	0	0	0	0	0	0	0	0	m	0	0	1	0	0	0	0	0	0	0	0	0	0	Lusi	0	0	0	0	0	0	0	0	0	0	0	0	0	m	0	0	6.0	0	0	0
khm	1	45		1	0	aff-dic	KHMER, CAMBODIAN	0.61	0	kmr*	0	en	KMR	-	v	3250	km	20	12205938	-	yes	khm	0	1	0	Austro-Asiatic, Mon-Khmer, Eastern Mon-Khmer, Khmer.	cb	km	Central Khmer	km	KMR	cb	-	5273	ភាសាខ្មែរ	1015583	0	0	9289378		Khmer	0	v	0	KHMER, CAMBODIAN	1.0	2	-	khm
khn	0	0	0	0	0	0	0	0	0	0	0	0	0	0	m	0	0	0	0	0	0	0	0	0	0	0	0	0	Khandesi	0	0	0	0	0	0	0	0	0	0	0	0	0	m	0	0	5.0	0	0	0
kho	0	0	0	0	0	0	0	0	0	0	0	0	0	0	m	0	0	0	0	0	0	0	0	0	0	0	0	0	Sakan	0	0	0	0	0	0	0	0	0	0	0	0	0	m	0	0	7.7	0	0	0
kha	0	11	0	0	0	0	KAHASI, KHASIYAS, KHUCHIA, KASSI, KHASA, KHASHI	0	0	-	0	en	KHI	-	v	9	kha	2	9390.0	Allen Kharbteng	no	kha	0	1	0	Austro-Asiatic, Mon-Khmer, Northern Mon-Khmer, Khasian.	ks	-	Khasi	-	KHI	ks	Allen Kharbteng	3130.0	0	418848	1	0	11031	0	0	0	0	0	KAHASI, KHASIYAS, KHUCHIA, KASSI, KHASA, KHASHI	2.0	0	miq dyu lia	kha
khb	1	3	0	0	0	0	0	0	0	0	0	0	0	0	m	0	0	2	0	0	0	0	0	0	0	0	0	0	Lü	0	0	0	0	0	0	0	0	0	0	0	0	0	0	0	0	2.0	1	0	0
khc	0	3	0	0	0	0	0	0	0	0	0	0	0	0	m	1	0	1	0.0	0	0	0	0	0	0	0	0	0	Tukang Besi North	0	0	0	0	0	0	0	1	0	764	0	0	0	0	0	0	6.0	0	0	0
khd	0	3	0	0	0	0	0	0	0	0	0	0	0	0	m	0	0	1	0	0	0	0	0	0	0	0	0	0	Bädi Kanum	0	0	0	0	0	0	0	0	0	0	0	0	0	m	0	0	8.5	0	0	0
khe	0	4	0	0	0	0	0	0	0	0	1	0	0	0	m	0	0	1	0	0	0	0	0	0	0	0	0	0	Korowai	0	0	0	0	0	0	0	0	0	0	0	0	0	m	0	0	6.0	1	0	0
khf	0	0	0	0	0	0	0	0	0	0	0	0	0	0	m	0	0	0	0	0	0	0	0	0	0	0	0	0	Khuen	0	0	0	0	0	0	0	0	0	0	0	0	0	m	0	0	6.0	0	0	0
khg	0	4	0	0	0	0	0	0	0	0	0	0	0	0	m	0	0	2	0	0	0	0	0	0	0	0	0	0	Khams Tibetan	0	0	0	0	0	0	0	0	0	0	0	0	0	m	0	0	6.0	0	0	0
xkj	0	0	0	0	0	0	0	0	0	0	0	0	0	0	m	0	0	0	0	0	0	0	0	0	0	0	0	0	Kajali	0	0	0	0	0	0	0	0	0	0	0	0	0	m	0	0	7.0	0	0	0
xkk	0	0	0	0	0	0	0	0	0	0	0	0	0	0	m	0	0	0	0	0	0	0	0	0	0	0	0	0	Kaco'	0	0	0	0	0	0	0	0	0	0	0	0	0	m	0	0	6.5	0	0	0
xkh	0	0	0	0	0	0	0	0	0	0	0	0	0	0	m	0	0	0	0	0	0	0	0	0	0	0	0	0	Karahawyana	0	0	0	0	0	0	0	0	0	0	0	0	0	m	0	0	8.5	0	0	0
xki	0	3	0	0	0	0	0	0	0	0	0	0	0	0	m	0	0	1	0	0	0	0	0	0	0	0	0	0	Kenyan Sign Language	0	0	0	0	0	0	0	0	0	0	0	0	0	m	0	0	5.0	0	0	0
xkn	0	0	0	0	0	0	0	0	0	0	0	0	0	0	m	0	0	0	0	0	0	0	0	0	0	0	0	0	Kayan River Kayan	0	0	0	0	0	0	0	0	0	0	0	0	0	m	0	0	6.0	0	0	0
xko	0	1	0	0	0	0	0	0	0	0	0	0	0	0	m	0	0	0	0	0	0	0	0	0	0	0	0	0	Kiorr	0	0	0	0	0	0	0	0	0	0	0	0	0	m	0	0	6.0	0	0	0
xkl	0	0	0	0	0	0	0	0	0	0	0	0	0	0	m	0	0	0	0	0	0	0	0	0	0	0	0	0	Mainstream Kenyah	0	0	0	0	0	0	0	0	0	0	0	0	0	m	0	0	6.5	0	0	0
xkb	0	0	0	0	0	0	0	0	0	0	0	0	0	0	m	0	0	0	0	0	0	0	0	0	0	0	0	0	Northern Nago	0	0	0	0	0	0	0	0	0	0	0	0	0	m	0	0	6.0	0	0	0
xkc	0	0	0	0	0	0	0	0	0	0	0	0	0	0	m	0	0	0	0	0	0	0	0	0	0	0	0	0	Kho'ini	0	0	0	0	0	0	0	0	0	0	0	0	0	m	0	0	7.0	0	0	0
xka	0	0	0	0	0	0	0	0	0	0	0	0	0	0	m	0	0	0	0	0	0	0	0	0	0	0	0	0	Kalkoti	0	0	0	0	0	0	0	0	0	0	0	0	0	m	0	0	6.0	0	0	0
xkf	0	0	0	0	0	0	0	0	0	0	0	0	0	0	m	0	0	0	0	0	0	0	0	0	0	0	0	0	Khengkha	0	0	0	0	0	0	0	0	0	0	0	0	0	m	0	0	6.0	0	0	0
xkg	0	0	0	0	0	0	0	0	0	0	0	0	0	0	m	0	0	0	0	0	0	0	0	0	0	0	0	0	Kagoro	0	0	0	0	0	0	0	0	0	0	0	0	0	m	0	0	6.5	0	0	0
xkd	0	0	0	0	0	0	0	0	0	0	0	0	0	0	m	0	0	0	0	0	0	0	0	0	0	0	0	0	Mendalam Kayan	0	0	0	0	0	0	0	0	0	0	0	0	0	m	0	0	6.0	0	0	0
xke	0	0	0	0	0	0	0	0	0	0	0	0	0	0	m	0	0	0	0	0	0	0	0	0	0	0	0	0	Kereho	0	0	0	0	0	0	0	0	0	0	0	0	0	m	0	0	6.5	0	0	0
xkz	0	0	0	0	0	0	0	0	0	0	0	0	0	0	m	0	0	0	0	0	0	0	0	0	0	0	0	0	Kurtokha	0	0	0	0	0	0	0	0	0	0	0	0	0	m	0	0	6.0	0	0	0
xkx	0	1	0	0	0	0	0	0	0	0	0	0	0	0	m	0	0	1	0	0	0	0	0	0	0	0	0	0	Karore	0	0	0	0	0	0	0	0	0	0	0	0	0	m	0	0	6.5	0	0	0
xky	0	1	0	0	0	0	0	0	0	0	0	0	0	0	m	0	0	0	0	0	0	0	0	0	0	0	0	0	Uma' Lasan	0	0	0	0	0	0	0	0	0	0	0	0	0	m	0	0	6.5	0	0	0
xkr	0	0	0	0	0	0	0	0	0	0	0	0	0	0	m	0	0	0	0	0	0	0	0	0	0	0	0	0	Xakriabá	0	0	0	0	0	0	0	0	0	0	0	0	0	m	0	0	9.0	0	0	0
xks	0	0	0	0	0	0	0	0	0	0	0	0	0	0	m	0	0	0	0	0	0	0	0	0	0	0	0	0	Kumbewaha	0	0	0	0	0	0	0	0	0	0	0	0	0	m	0	0	6.0	0	0	0
xkp	0	2	0	0	0	0	0	0	0	0	0	0	0	0	m	0	0	1	0	0	0	0	0	0	0	0	0	0	Kabatei	0	0	0	0	0	0	0	0	0	0	0	0	0	m	0	0	7.0	0	0	0
xkq	0	0	0	0	0	0	0	0	0	0	0	0	0	0	m	0	0	0	0	0	0	0	0	0	0	0	0	0	Koroni	0	0	0	0	0	0	0	0	0	0	0	0	0	m	0	0	7.0	0	0	0
xkv	0	0	0	0	0	0	0	0	0	0	0	0	0	0	m	0	0	0	0	0	0	0	0	0	0	0	0	0	Kgalagadi	0	0	0	0	0	0	0	0	0	0	0	0	0	m	0	0	6.0	0	0	0
xkw	0	0	0	0	0	0	0	0	0	0	0	0	0	0	m	0	0	0	0	0	0	0	0	0	0	0	0	0	Kembra	0	0	0	0	0	0	0	0	0	0	0	0	0	m	0	0	8.5	0	0	0
xkt	0	0	0	0	0	0	0	0	0	0	0	0	0	0	m	0	0	0	0	0	0	0	0	0	0	0	0	0	Kantosi	0	0	0	0	0	0	0	0	0	0	0	0	0	m	0	0	6.5	0	0	0
xku	0	0	0	0	0	0	0	0	0	0	0	0	0	0	m	0	0	0	0	0	0	0	0	0	0	0	0	0	Kaamba	0	0	0	0	0	0	0	0	0	0	0	0	0	m	0	0	6.0	0	0	0
xxx-en-TT	0	0	0	0	0	0	-	0	0	0	0	hi	ENG	Tue Nov 27 11:00:03 CST 2012	m	0	en-TT	0	0	Solange James	no	xxx-en-TT	0	0	0	Indo-European, Germanic, West, English.	-	-	English (Trinidad and Tobago)	0	0	0	0	0	0	0	0	4257	0	0	0	4985348	0	0	0	7.7	0	-	0
nxu	0	1	0	0	0	0	0	0	0	0	1	0	0	0	m	0	0	0	0	0	0	0	0	0	0	0	0	0	Narau	0	0	0	0	0	0	0	0	0	0	0	0	0	m	0	0	7.7	1	0	0
nxq	0	0	0	0	0	0	0	0	0	0	0	0	0	0	b	0	0	0	0	0	0	0	0	42	0	0	0	0	Naxi	0	0	0	0	0	0	0	0	0	0	0	0	0	0	0	0	4.0	0	0	0
nxr	0	1	0	0	0	0	0	0	0	0	1	0	0	0	m	0	0	0	0	0	0	0	0	0	0	0	0	0	Ninggerum	0	0	0	0	0	0	0	0	0	0	0	0	0	m	0	0	5.0	1	0	0
nxx	0	1	0	0	0	0	0	0	0	0	0	0	0	0	m	0	0	2	0	0	0	0	0	1	0	0	0	0	Nafri	0	0	0	0	0	0	0	0	0	0	0	0	0	m	0	0	8.0	0	0	0
nxe	0	0	0	0	0	0	0	0	0	0	0	0	0	0	m	0	0	0	0	0	0	0	0	0	0	0	0	0	Nage	0	0	0	0	0	0	0	0	0	0	0	0	0	m	0	0	6.0	0	0	0
nxd	0	0	0	0	0	0	0	0	0	0	0	0	0	0	m	0	0	0	0	0	0	0	0	0	0	0	0	0	Ngando (Democratic Republic of Congo)	0	0	0	0	0	0	0	0	0	0	0	0	0	m	0	0	6.0	0	0	0
nxg	0	6	0	0	0	0	0	0	0	0	0	0	0	0	m	0	0	3	0	0	0	0	0	0	0	0	0	0	Ngad'a	0	0	0	0	0	0	0	0	0	0	0	0	0	m	0	0	6.0	0	0	0
nxa	0	0	0	0	0	0	0	0	0	0	0	0	0	0	m	0	0	0	0	0	0	0	0	0	0	0	0	0	Nauete	0	0	0	0	0	0	0	0	0	0	0	0	0	m	0	0	6.0	0	0	0
nxm	0	0	0	0	0	0	0	0	0	0	0	0	0	0	m	0	0	0	0	0	0	0	0	0	0	0	0	0	Numidian	0	0	0	0	0	0	0	0	0	0	0	0	0	m	0	0	7.7	0	0	0
nxl	0	3	0	0	0	0	0	0	0	0	0	0	0	0	m	0	0	1	0	0	0	0	0	0	0	0	0	0	South Nuaulu	0	0	0	0	0	0	0	0	0	0	0	0	0	m	0	0	6.0	1	0	0
nxn	0	4	0	0	0	0	0	0	0	0	0	0	0	0	m	0	0	3	0	0	0	0	0	0	0	0	0	0	Ngawun	0	0	0	0	0	0	0	0	0	0	0	0	0	m	0	0	10.0	0	0	0
nxi	0	0	0	0	0	0	0	0	0	0	0	0	0	0	m	0	0	0	0	0	0	0	0	0	0	0	0	0	Nindi	0	0	0	0	0	0	0	0	0	0	0	0	0	m	0	0	7.0	0	0	0
nxk	0	0	0	0	0	0	0	0	0	0	0	0	0	0	m	0	0	0	0	0	0	0	0	0	0	0	0	0	Koki Naga	0	0	0	0	0	0	0	0	0	0	0	0	0	m	0	0	6.0	0	0	0
xxx-pt-AO	0	0	0	0	0	0	PORTUGUÊS	0	0	por	0	en	POR	-	m	0	pt-AO	0	0	-	no	xxx-pt-AO	0	0	0	Indo-European, Italic, Romance, Italo-Western, Western, Gallo-Iberian, Ibero-Romance, West Iberian, Portuguese-Galician.	t	pt	Portuguese (Angola)	pt	POR	t	-	0	0	1475637	0	0	0	0	0	0	0	0	PORTUGUÊS	7.7	0	gl es	xxx-pt-AO
osx	0	0	0	0	0	0	0	0	0	0	0	0	0	0	h	23	0	0	0.0	0	0	0	0	0	0	0	0	0	Old Saxon	0	0	0	0	0	0	0	1	0	5571	0	0	0	0	0	0	7.7	0	0	0
osp	0	0	0	0	0	0	0	0	0	0	0	0	0	0	m	0	0	0	0	0	0	0	0	0	0	0	0	0	Old Spanish	0	0	0	0	0	0	0	0	0	0	0	0	0	m	0	0	7.7	0	0	0
oss	0	15		0	0	not found	OSSETE	0.68	0	ose	0	en	OSE	-	v	8680	os	3	2404234	-	no	oss	0	0	0	Indo-European, Indo-Iranian, Iranian, Eastern, Northeastern.	oss	os	Ossetian	os	OSE	oss	-	2161	Иронау	20378	0	0	3084928		Ossetian	0	0	0	OSSETE	5.0	1	os-x-dig	oss
osu	0	0	0	0	0	0	0	0	0	0	0	0	0	0	m	0	0	0	0	0	0	0	0	0	0	0	0	0	Southern One	0	0	0	0	0	0	0	0	0	0	0	0	0	m	0	0	6.5	0	0	0
ost	0	0	0	0	0	0	0	0	0	0	0	0	0	0	m	0	0	0	0	0	0	0	0	0	0	0	0	0	Osatu	0	0	0	0	0	0	0	0	0	0	0	0	0	m	0	0	6.5	0	0	0
osi	0	0	0	0	0	0	0	0	0	0	0	0	0	0	m	0	0	0	0	0	0	0	0	0	0	0	0	0	Osing	0	0	0	0	0	0	0	0	0	0	0	0	0	m	0	0	6.0	0	0	0
oso	0	0	0	0	0	0	0	0	0	0	0	0	0	0	m	0	0	0	0	0	0	0	0	0	0	0	0	0	Ososo	0	0	0	0	0	0	0	0	0	0	0	0	0	m	0	0	6.0	0	0	0
osa	0	6	0	0	0	0	0	0	0	0	0	0	0	0	m	0	0	2	0	0	0	0	0	3	0	0	0	0	Osage	0	0	0	0	0	0	0	0	0	0	0	0	0	0	0	0	8.5	1	0	0
tkb	0	0	0	0	0	0	0	0	0	0	0	0	0	0	m	0	0	0	0	0	0	0	0	0	0	0	0	0	Buksa	0	0	0	0	0	0	0	0	0	0	0	0	0	m	0	0	6.0	0	0	0
osc	0	0	0	0	0	0	0	0	0	0	0	0	0	0	m	0	0	0	0	0	0	0	0	0	0	0	0	0	Oscan	0	0	0	0	0	0	0	0	0	0	0	0	0	m	0	0	7.7	0	0	0
ver	0	0	0	0	0	0	0	0	0	0	0	0	0	0	m	0	0	0	0	0	0	0	0	0	0	0	0	0	Mom Jango	0	0	0	0	0	0	0	0	0	0	0	0	0	m	0	0	6.0	0	0	0
vep	0	3		0	0	not found	VEPSIAN, 'CHUDY', 'CHUHARI', 'CHUKHARI'	0.87	0	0	0	en	VEP	Thu Dec 6 15:08:54 CST 2012	b	1301	vep	1	107008	-	no	vep	0	1	0	Uralic, Finno-Ugric, Finno-Permic, Finno-Cheremisic, Finno-Mordvinic, Finno-Lappic, Baltic-Finnic.	-	vep	Veps	0	0	0	0	1910	Vepsän	0	0	1	364013		Vepsian	48549	0	0	0	6.5	0	et	0
tka	0	0	0	0	0	0	0	0	0	0	0	0	0	0	m	0	0	0	0	0	0	0	0	0	0	0	0	0	Truká	0	0	0	0	0	0	0	0	0	0	0	0	0	m	0	0	9.0	0	0	0
xxe-djd-nga	0	0	0	0	0	0	0	0	0	0	0	0	0	0	m	0	0	0	0	0	0	0	0	0	0	0	0	0	0	0	0	0	0	0	0	0	0	0	0	0	Ngaliwurru	0	m	0	0	7.7	0	0	0
tkn	0	0	0	0	0	0	0	0	0	0	0	0	0	0	m	0	0	0	0	0	0	0	0	0	0	0	0	0	Toku-No-Shima	0	0	0	0	0	0	0	0	0	0	0	0	0	m	0	0	7.0	0	0	0
ved	0	2	0	0	0	0	0	0	0	0	0	0	0	0	m	0	0	1	0	0	0	0	0	0	0	0	0	0	Veddah	0	0	0	0	0	0	0	0	0	0	0	0	0	m	0	0	8.5	0	0	0
vec	0	0	Based on Italian	0	0	not found	VENETO	1.04	0	-	0	en it	VEC	-	v	9425	vec	0	4028796	Antonio Polo	no	vec	0	0	0	Indo-European, Italic, Romance, Italo-Western, Western, Gallo-Iberian, Gallo-Romance, Gallo-Italian.	-	vec	Venetian	vec	VEC	-	Antonio Polo	3526	Vèneto	1642090	0	0	7384911		Venetian	0	0	0	VENETO	4.0	0	ca-valencia es it	vec
ven	0	5		0	0	aff-dic	CHIVENDA	1.05	0	-	0	en	VEN	-	v	190	ve	1	34329	Friedel Wolff, Dwayne Bailey	yes	ven	0	1	0	Niger-Congo, Atlantic-Congo, Volta-Congo, Benue-Congo, Bantoid, Southern, Narrow Bantu, Central, S, Venda (S.20).	ve	ve	Venda	ve	VEN	ve	Friedel Wolff, Dwayne Bailey	1892	Tshivenda	1346813	0	0	122322		Venda	0	0	0	CHIVENDA	1.0	1	-	ven
veo	0	2	0	0	0	0	0	0	0	0	0	0	0	0	b	0	0	0	0	0	0	0	0	2	0	0	0	0	Ventureño	0	0	0	0	0	0	0	0	0	0	0	0	0	m	0	0	9.0	0	0	0
vel	0	0	0	0	0	0	0	0	0	0	0	0	0	0	m	0	0	0	0	0	0	0	0	0	0	0	0	0	Veluws	0	0	0	0	0	0	0	0	0	0	0	0	0	m	0	0	5.0	0	0	0
vem	0	0	0	0	0	0	0	0	0	0	0	0	0	0	m	0	0	0	0	0	0	0	0	0	0	0	0	0	Vemgo-Mabas	0	0	0	0	0	0	0	0	0	0	0	0	0	m	0	0	6.0	0	0	0
xxx-hur-x-upr	0	0	0	0	0	0	-	0	0	-	0	en	HUR	-	m	0	hur-x-upr	0	0	-	no	xxx-hur-x-upr	0	0	0	Salishan, Central Salish, Halkomelem.	-	-	Halkomelem (Upriver)	-	HUR	-	-	0	0	4625	0	0	0	0	0	0	0	0	-	7.7	0	-	xxx-hur-x-upr
lra	0	1	0	0	0	0	0	0	0	0	0	0	0	0	m	0	0	0	0	0	0	0	0	0	0	0	0	0	Rara Bakati'	0	0	0	0	0	0	0	0	0	0	0	0	0	m	0	0	5.0	0	0	0
lrc	0	1	0	0	0	0	0	0	0	0	0	0	0	0	b	27	0	1	520.0	0	0	0	0	0	0	0	0	0	Northern Luri	0	0	0	0	520.0	0	0	1	0	5964	0	0	0	0	0	0	6.0	0	0	0
tkm	0	8	0	0	0	0	0	0	0	0	0	0	0	0	m	0	0	1	0	0	0	0	0	0	0	0	0	0	Takelma	0	0	0	0	0	0	0	0	0	0	0	0	0	m	0	0	7.7	2	0	0
lre	0	0	0	0	0	0	0	0	0	0	0	0	0	0	m	0	0	0	0	0	0	0	0	0	0	0	0	0	Laurentian	0	0	0	0	0	0	0	0	0	0	0	0	0	m	0	0	7.7	0	0	0
lrg	0	2	0	0	0	0	0	0	0	0	1	0	0	0	m	0	0	1	0	0	0	0	0	0	0	0	0	0	Laragia	0	0	0	0	0	0	0	0	0	0	0	0	0	m	0	0	8.5	1	0	0
lri	0	0	0	0	0	0	0	0	0	0	0	0	0	0	m	0	0	0	0	0	0	0	0	0	0	0	0	0	Olumarachi	0	0	0	0	0	0	0	0	0	0	0	0	0	m	0	0	4.0	0	0	0
lrk	0	0	0	0	0	0	0	0	0	0	0	0	0	0	m	0	0	0	0	0	0	0	0	0	0	0	0	0	Loarki	0	0	0	0	0	0	0	0	0	0	0	0	0	m	0	0	6.0	0	0	0
lrm	0	0	0	0	0	0	0	0	0	0	0	0	0	0	m	0	0	0	0	0	0	0	0	0	0	0	0	0	Olumarama	0	0	0	0	0	0	0	0	0	0	0	0	0	m	0	0	4.0	0	0	0
lrl	0	0	0	0	0	0	0	0	0	0	0	0	0	0	m	0	0	0	0	0	0	0	0	0	0	0	0	0	Lari	0	0	0	0	0	0	0	0	0	0	0	0	0	m	0	0	6.0	0	0	0
lro	0	1	0	0	0	0	0	0	0	0	1	0	0	0	m	0	0	0	0	0	0	0	0	0	0	0	0	0	Laro	0	0	0	0	0	0	0	0	0	0	0	0	0	m	0	0	4.0	1	0	0
lrn	0	0	0	0	0	0	0	0	0	0	0	0	0	0	m	0	0	0	0	0	0	0	0	0	0	0	0	0	Lorang	0	0	0	0	0	0	0	0	0	0	0	0	0	m	0	0	6.0	0	0	0
lrr	0	0	0	0	0	0	0	0	0	0	0	0	0	0	m	0	0	0	0	0	0	0	0	0	0	0	0	0	Southern Yamphu	0	0	0	0	0	0	0	0	0	0	0	0	0	m	0	0	6.5	0	0	0
lrt	0	0	0	0	0	0	0	0	0	0	0	0	0	0	m	0	0	0	0	0	0	0	0	0	0	0	0	0	Larantuka Malay	0	0	0	0	0	0	0	0	0	0	0	0	0	m	0	0	6.5	0	0	0
lrv	0	1	0	0	0	0	0	0	0	0	0	0	0	0	m	0	0	5	0	0	0	0	0	0	0	0	0	0	Larevat	0	0	0	0	0	0	0	0	0	0	0	0	0	m	0	0	6.5	0	0	0
lrz	0	0	0	0	0	0	0	0	0	0	0	0	0	0	m	0	0	0	0	0	0	0	0	8	0	0	0	0	Lemerig	0	0	0	0	0	0	0	0	0	0	0	0	0	m	0	0	8.5	0	0	0
tkt	0	0	0	0	0	0	0	0	0	0	0	0	0	0	m	0	0	0	0	0	0	0	0	0	0	0	0	0	Kathoriya Tharu	0	0	0	0	0	0	0	0	0	0	0	0	0	m	0	0	6.0	0	0	0
tkr	0	8	0	0	0	0	0	0	0	0	0	0	0	0	m	3	0	1	0.0	0	0	0	0	0	0	0	0	0	Tsakhur	0	0	0	0	0	0	0	1	0	959	0	0	0	0	0	0	6.5	0	0	0
tks	0	2	0	0	0	0	0	0	0	0	0	0	0	0	m	0	0	1	0	0	0	0	0	0	0	0	0	0	Takestani	0	0	0	0	0	0	0	0	0	0	0	0	0	m	0	0	7.0	0	0	0
xxe-08y	0	0	0	0	0	0	0	0	0	0	0	0	0	0	m	0	0	0	0	0	0	0	0	0	0	0	0	0	0	0	0	0	0	0	0	0	0	0	0	0	Umiida	0	m	0	0	7.7	0	0	0
xxe-08x	0	0	0	0	0	0	0	0	0	0	0	0	0	0	m	0	0	0	0	0	0	0	0	0	0	0	0	0	0	0	0	0	0	0	0	0	0	0	0	0	Thawa	0	m	0	0	7.7	0	0	0
xxe-08z	0	0	0	0	0	0	0	0	0	0	0	0	0	0	m	0	0	0	0	0	0	0	0	0	0	0	0	0	0	0	0	0	0	0	0	0	0	0	0	0	Unggarranggu	0	m	0	0	7.7	0	0	0
tkp	0	2	0	0	0	0	0	0	0	0	1	0	0	0	b	0	0	2	0	0	0	0	0	14	0	0	0	0	Tikopia	0	0	0	0	0	0	0	0	0	0	0	0	0	m	0	0	5.0	1	0	0
xxe-08q	0	0	0	0	0	0	0	0	0	0	0	0	0	0	m	0	0	0	0	0	0	0	0	0	0	0	0	0	0	0	0	0	0	0	0	0	0	0	0	0	Ngaatjatjara	0	m	0	0	7.7	0	0	0
xxe-08s	0	0	0	0	0	0	0	0	0	0	0	0	0	0	m	0	0	0	0	0	0	0	0	0	0	0	0	0	0	0	0	0	0	0	0	0	0	0	0	0	Ngumbarl	0	m	0	0	7.7	0	0	0
xxe-08r	0	0	0	0	0	0	0	0	0	0	0	0	0	0	m	0	0	0	0	0	0	0	0	0	0	0	0	0	0	0	0	0	0	0	0	0	0	0	0	0	Ngardi	0	m	0	0	7.7	0	0	0
xxe-08u	0	0	0	0	0	0	0	0	0	0	0	0	0	0	m	0	0	0	0	0	0	0	0	0	0	0	0	0	0	0	0	0	0	0	0	0	0	0	0	0	Kalaamaya	0	m	0	0	7.7	0	0	0
xxe-08t	0	0	0	0	0	0	0	0	0	0	0	0	0	0	m	0	0	0	0	0	0	0	0	0	0	0	0	0	0	0	0	0	0	0	0	0	0	0	0	0	Ngunawal	0	m	0	0	7.7	0	0	0
xxe-08h	0	0	0	0	0	0	0	0	0	0	0	0	0	0	m	0	0	0	0	0	0	0	0	0	0	0	0	0	0	0	0	0	0	0	0	0	0	0	0	0	Buwandik	0	m	0	0	7.7	0	0	0
xxe-08k	0	0	0	0	0	0	0	0	0	0	0	0	0	0	m	0	0	0	0	0	0	0	0	0	0	0	0	0	0	0	0	0	0	0	0	0	0	0	0	0	Kok-Nar	0	m	0	0	7.7	0	0	0
xxe-08l	0	0	0	0	0	0	0	0	0	0	0	0	0	0	m	0	0	0	0	0	0	0	0	0	0	0	0	0	0	0	0	0	0	0	0	0	0	0	0	0	Mpalitjanh	0	m	0	0	7.7	0	0	0
xxe-08o	0	0	0	0	0	0	0	0	0	0	0	0	0	0	m	0	0	0	0	0	0	0	0	0	0	0	0	0	0	0	0	0	0	0	0	0	0	0	0	0	Nese	0	m	0	0	7.7	0	0	0
xxe-08a	0	0	0	0	0	0	0	0	0	0	0	0	0	0	m	0	0	0	0	0	0	0	0	0	0	0	0	0	0	0	0	0	0	0	0	0	0	0	0	0	Andajin	0	m	0	0	7.7	0	0	0
xxe-08c	0	0	0	0	0	0	0	0	0	0	0	0	0	0	m	0	0	0	0	0	0	0	0	0	0	0	0	0	0	0	0	0	0	0	0	0	0	0	0	0	Kaixana	0	m	0	0	7.7	0	0	0
xxe-08e	0	0	0	0	0	0	0	0	0	0	0	0	0	0	m	0	0	0	0	0	0	0	0	0	0	0	0	0	0	0	0	0	0	0	0	0	0	0	0	0	Alpine Provencal	0	m	0	0	7.7	0	0	0
xxe-08d	0	0	0	0	0	0	0	0	0	0	0	0	0	0	m	0	0	0	0	0	0	0	0	0	0	0	0	0	0	0	0	0	0	0	0	0	0	0	0	0	Djabwurrung	0	m	0	0	7.7	0	0	0
xxe-08f	0	0	0	0	0	0	0	0	0	0	0	0	0	0	m	0	0	0	0	0	0	0	0	0	0	0	0	0	0	0	0	0	0	0	0	0	0	0	0	0	Wergaia	0	m	0	0	7.7	0	0	0
zrs	0	3	0	0	0	0	0	0	0	0	1	0	0	0	m	0	0	2	0	0	0	0	0	0	0	0	0	0	Mairasi	0	0	0	0	0	0	0	0	0	0	0	0	0	m	0	0	5.0	3	0	0
zrp	0	0	0	0	0	0	0	0	0	0	0	0	0	0	m	0	0	0	0	0	0	0	0	0	0	0	0	0	Zarphatic	0	0	0	0	0	0	0	0	0	0	0	0	0	m	0	0	10.0	0	0	0
zrg	0	0	0	0	0	0	0	0	0	0	0	0	0	0	m	0	0	0	0	0	0	0	0	0	0	0	0	0	Mirgan	0	0	0	0	0	0	0	0	0	0	0	0	0	m	0	0	6.0	0	0	0
tkx	0	0	0	0	0	0	0	0	0	0	0	0	0	0	m	0	0	0	0	0	0	0	0	0	0	0	0	0	Tangko	0	0	0	0	0	0	0	0	0	0	0	0	0	m	0	0	6.5	0	0	0
zra	0	0	0	0	0	0	0	0	0	0	0	0	0	0	m	0	0	0	0	0	0	0	0	0	0	0	0	0	Kara (Korea)	0	0	0	0	0	0	0	0	0	0	0	0	0	m	0	0	7.7	0	0	0
zro	0	6	0	0	0	0	0	0	0	0	1	0	0	0	m	0	0	4	0	0	0	0	0	1	0	0	0	0	Záparo	0	0	0	0	0	0	0	0	0	0	0	0	0	0	0	0	8.5	4	0	0
zrn	0	0	0	0	0	0	0	0	0	0	0	0	0	0	m	0	0	0	0	0	0	0	0	0	0	0	0	0	Zerenkel	0	0	0	0	0	0	0	0	0	0	0	0	0	m	0	0	6.5	0	0	0
xxe-088	0	0	0	0	0	0	0	0	0	0	0	0	0	0	m	0	0	0	0	0	0	0	0	0	0	0	0	0	0	0	0	0	0	0	0	0	0	0	0	0	Yawijibaya	0	m	0	0	7.7	0	0	0
rea	0	1	0	0	0	0	0	0	0	0	1	0	0	0	m	0	0	0	0	0	0	0	0	0	0	0	0	0	Rerau	0	0	0	0	0	0	0	0	0	0	0	0	0	m	0	0	6.0	1	0	0
xxe-081	0	0	0	0	0	0	0	0	0	0	0	0	0	0	m	0	0	0	0	0	0	0	0	0	0	0	0	0	0	0	0	0	0	0	0	0	0	0	0	0	Yiiji	0	m	0	0	7.7	0	0	0
ydg	0	0	0	0	0	0	0	0	0	0	0	0	0	0	m	1	0	0	0.0	0	0	0	0	0	0	0	0	0	Yidgha	0	0	0	0	0	0	0	1	0	1456	0	0	0	0	0	0	6.5	0	0	0
ydd	0	6		0	0	OpenOffice.org 3.x Extension	0	0.86	0	0	1	0	0	0	v	9503	0	7	7397521	0	0	0	0	1	0	0	0	0	Eastern Yiddish	0	0	0	0	3408	ייִדיש	0	0	0	11196699		Yiddish	0	0	0	0	4.0	1	0	0
yde	0	0	0	0	0	0	0	0	0	0	0	0	0	0	m	0	0	0	0	0	0	0	0	0	0	0	0	0	Yangum Dey	0	0	0	0	0	0	0	0	0	0	0	0	0	m	0	0	6.5	0	0	0
yda	0	0	0	0	0	0	0	0	0	0	0	0	0	0	m	0	0	0	0	0	0	0	0	0	0	0	0	0	Yanda	0	0	0	0	0	0	0	0	0	0	0	0	0	m	0	0	8.5	0	0	0
yds	0	0	0	0	0	0	0	0	0	0	0	0	0	0	m	0	0	0	0	0	0	0	0	0	0	0	0	0	Yiddish Sign Language	0	0	0	0	0	0	0	0	0	0	0	0	0	m	0	0	6.0	0	0	0
xxe-0h5	0	0	0	0	0	0	0	0	0	0	0	0	0	0	m	0	0	0	0	0	0	0	0	0	0	0	0	0	0	0	0	0	0	0	0	0	0	0	0	0	Gayiri	0	m	0	0	7.7	0	0	0
ipk	0	0	Inclusive SIL code	0	0	not found	NORTH ALASKAN INUPIAT, INUPIAT, 'ESKIMO'	1.00	0	-	0	en	ESI	-	b	371	ik	0	3483	-	no	ipk	0	0	0	Eskimo-Aleut, Eskimo, Inuit.	-	ik	Inupiaq	ik	ESI	-	-	1149	Iñupiak	7976	0	0	30138		Inupiak	0	0	0	NORTH ALASKAN INUPIAT, INUPIAT, 'ESKIMO'	7.7	0	-	ipk
ipi	0	0	0	0	0	0	0	0	0	0	0	0	0	0	m	0	0	0	0	0	0	0	0	0	0	0	0	0	Ipili	0	0	0	0	0	0	0	0	0	0	0	0	0	m	0	0	5.0	0	0	0
ipo	0	1	0	0	0	0	0	0	0	0	1	0	0	0	m	0	0	0	0	0	0	0	0	0	0	0	0	0	Ipiko	0	0	0	0	0	0	0	0	0	0	0	0	0	m	0	0	6.0	1	0	0
xxi-surzh	0	0	0	0	0	0	0	0	0	0	0	0	0	0	m	0	0	0	0	0	0	0	0	0	0	0	0	0	0	0	0	0	0	0	0	0	0	0	0	0	0	0	0	0	0	7.7	0	0	0
xxo-art-theban	0	0	0	0	0	0	0	0	0	0	0	0	0	0	m	0	0	0	0	0	0	0	0	0	0	0	0	0	Theban	0	0	0	0	0	0	0	0	0	0	0	0	0	0	0	0	7.7	0	0	0
gzn	0	0	0	0	0	0	0	0	0	0	0	0	0	0	m	0	0	0	0	0	0	0	0	0	0	0	0	0	Gane	0	0	0	0	0	0	0	0	0	0	0	0	0	m	0	0	6.0	0	0	0
gzi	0	0	0	0	0	0	0	0	0	0	0	0	0	0	m	0	0	0	0	0	0	0	0	0	0	0	0	0	Gazi	0	0	0	0	0	0	0	0	0	0	0	0	0	m	0	0	7.0	0	0	0
gza	0	1	0	0	0	0	0	0	0	0	1	0	0	0	m	0	0	0	0	0	0	0	0	0	0	0	0	0	Ganza	0	0	0	0	0	0	0	0	0	0	0	0	0	m	0	0	6.0	1	0	0
xxe-qhk	0	0	0	0	0	0	0	0	0	0	0	0	0	0	m	0	0	0	0	0	0	0	0	0	0	0	0	0	0	0	0	0	0	0	0	0	0	0	0	0	Upper Umpqua	0	m	0	0	7.7	0	0	0
ssx	0	1	0	0	0	0	0	0	0	0	1	0	0	0	m	0	0	0	0	0	0	0	0	1	0	0	0	0	Samberigi	0	0	0	0	0	0	0	0	0	0	0	0	0	m	0	0	5.0	1	0	0
fpe	0	0	0	0	0	0	0	0	0	0	0	0	0	0	m	0	0	0	0	0	0	0	0	0	0	0	0	0	Fernando Po Creole English	0	0	0	0	0	0	0	0	0	0	0	0	0	m	0	0	3.0	0	0	0
sst	0	2	0	0	0	0	0	0	0	0	0	0	0	0	m	0	0	1	0	0	0	0	0	1	0	0	0	0	Sinasina	0	0	0	0	0	0	0	0	0	0	0	0	0	m	0	0	5.0	0	0	0
xxx-en-GB	0	0	0	0	0	0	-	0	0	-	0	hi	ENG	-	m	0	en-GB	0	0	-	no	xxx-en-GB	0	0	0	Indo-European, Germanic, West, English.	-	-	English (Great Britain)	-	ENG	-	-	0	0	5921161	0	0	0	0	0	0	0	0	-	7.7	0	-	xxx-en-GB
xxe-tey-kam	0	0	0	0	0	0	0	0	0	0	0	0	0	0	m	0	0	0	0	0	0	0	0	0	0	0	0	0	0	0	0	0	0	0	0	0	0	0	0	0	Kamda	0	m	0	0	7.7	0	0	0
xxe-mky-eas	0	0	0	0	0	0	0	0	0	0	0	0	0	0	m	0	0	0	0	0	0	0	0	0	0	0	0	0	0	0	0	0	0	0	0	0	0	0	0	0	East Makian	0	m	0	0	7.7	0	0	0
xxx-fr-CA	0	0	0	0	0	0	FRANÇAIS	0	0	frn	0	en	FRN	-	m	0	fr-CA	0	0	-	yes	xxx-fr-CA	0	0	0	Indo-European, Italic, Romance, Italo-Western, Western, Gallo-Iberian, Gallo-Romance, Gallo-Rhaetian, Oïl, French.	f	fr	French (Canada)	fr	FRN	f	-	0	0	6006944	0	0	0	0	0	0	0	0	FRANÇAIS	7.7	0	-	xxx-fr-CA
ssl	0	4	0	0	0	0	0	0	0	0	0	0	0	0	m	0	0	3	0	0	0	0	0	0	0	0	0	0	Western Sisaala	0	0	0	0	0	0	0	0	0	0	0	0	0	m	0	0	5.0	0	0	0
sso	2	1	0	0	0	0	0	0	0	0	0	0	0	0	m	0	0	0	0	0	0	0	0	1	0	0	0	0	Sissano	0	0	0	0	0	0	0	0	0	0	0	0	0	m	0	0	5.0	0	0	0
ssn	0	2	0	0	0	0	0	0	0	0	0	0	0	0	m	0	0	1	0	0	0	0	0	0	0	0	0	0	Waata	0	0	0	0	0	0	0	0	0	0	0	0	0	m	0	0	6.0	0	0	0
ssh	0	0	0	0	0	0	0	0	0	0	0	0	0	0	m	0	0	0	0	0	0	0	0	0	0	0	0	0	Shihhi Arabic	0	0	0	0	0	0	0	0	0	0	0	0	0	m	0	0	6.0	0	0	0
ttz	0	0	0	0	0	0	0	0	0	0	0	0	0	0	m	0	0	0	0	0	0	0	0	0	0	0	0	0	Tsum	0	0	0	0	0	0	0	0	0	0	0	0	0	m	0	0	6.0	0	0	0
tty	0	3	0	0	0	0	0	0	0	0	1	0	0	0	m	0	0	1	0	0	0	0	0	0	0	0	0	0	Sikaritai	0	0	0	0	0	0	0	0	0	0	0	0	0	m	0	0	5.0	1	0	0
xxe-djb-man	0	0	0	0	0	0	0	0	0	0	0	0	0	0	m	0	0	0	0	0	0	0	0	0	0	0	0	0	0	0	0	0	0	0	0	0	0	0	0	0	Mandjalpingu	0	m	0	0	7.7	0	0	0
tts	0	0	0	0	0	0	0	0	0	0	0	0	0	0	v	25	0	0	16735.0	0	0	0	0	0	0	0	0	0	Northeastern Thai	0	0	0	0	1673.5	0	0	1	0	22593	0	0	0	0	0	0	6.0	0	0	0
ttr	0	4	0	0	0	0	0	0	0	0	1	0	0	0	m	0	0	2	0	0	0	0	0	1	0	0	0	0	Tera	0	0	0	0	0	0	0	0	0	0	0	0	0	m	0	0	6.0	1	0	0
ttq	0	2	0	0	0	0	0	0	0	0	0	0	0	0	m	0	0	2	0	0	0	0	0	0	0	0	0	0	Tawallammat Tamajaq	0	0	0	0	0	0	0	0	0	0	0	0	0	m	0	0	6.0	3	0	0
ttp	0	0	0	0	0	0	0	0	0	0	0	0	0	0	m	0	0	0	0	0	0	0	0	0	0	0	0	0	Tombelala	0	0	0	0	0	0	0	0	0	0	0	0	0	m	0	0	6.5	0	0	0
ttw	0	1	0	0	0	0	0	0	0	0	0	0	0	0	m	0	0	0	0	0	0	0	0	0	0	0	0	0	Long Wat	0	0	0	0	0	0	0	0	0	0	0	0	0	m	0	0	6.5	0	0	0
ttv	0	1	0	0	0	0	0	0	0	0	0	0	0	0	m	0	0	0	0	0	0	0	0	0	0	0	0	0	Titan	0	0	0	0	0	0	0	0	0	0	0	0	0	m	0	0	6.0	0	0	0
ttu	0	1	0	0	0	0	0	0	0	0	0	0	0	0	m	0	0	6	0	0	0	0	0	2	0	0	0	0	Torau	0	0	0	0	0	0	0	0	0	0	0	0	0	m	0	0	6.0	0	0	0
ttt	0	4	0	0	0	0	0	0	0	0	0	0	0	0	m	55	0	1	0.0	0	0	0	0	0	0	0	0	0	Tat	0	0	0	0	0	0	0	1	0	2381	0	0	0	0	0	0	7.0	0	0	0
ttk	0	0	0	0	0	0	0	0	0	0	0	0	0	0	m	0	0	0	0	0	0	0	0	0	0	0	0	0	Totoro	0	0	0	0	0	0	0	0	0	0	0	0	0	m	0	0	9.0	0	0	0
sse	0	3	0	0	0	0	0	0	0	0	1	0	0	0	m	0	0	3	0	0	0	0	0	0	0	0	0	0	Bangingih Sama	0	0	0	0	0	0	0	0	0	0	0	0	0	m	0	0	5.0	1	0	0
tti	0	2	0	0	0	0	0	0	0	0	0	0	0	0	m	0	0	4	0	0	0	0	0	0	0	0	0	0	Tobati	0	0	0	0	0	0	0	0	0	0	0	0	0	m	0	0	8.5	0	0	0
tth	0	1	0	0	0	0	0	0	0	0	0	0	0	0	m	0	0	2	0	0	0	0	0	0	0	0	0	0	Upper Ta'oih	0	0	0	0	0	0	0	0	0	0	0	0	0	m	0	0	6.0	0	0	0
tto	0	0	0	0	0	0	0	0	0	0	0	0	0	0	m	0	0	0	0	0	0	0	0	0	0	0	0	0	Lower Ta'oih	0	0	0	0	0	0	0	0	0	0	0	0	0	m	0	0	6.0	0	0	0
ttn	0	1	0	0	0	0	0	0	0	0	1	0	0	0	m	0	0	0	0	0	0	0	0	0	0	0	0	0	Towei	0	0	0	0	0	0	0	0	0	0	0	0	0	m	0	0	8.0	1	0	0
ttm	0	2	0	0	0	0	0	0	0	0	0	0	0	0	m	0	0	1	0	0	0	0	0	0	0	0	0	0	Northern Tutchone	0	0	0	0	0	0	0	0	0	0	0	0	0	m	0	0	7.0	0	0	0
ttl	0	0	0	0	0	0	0	0	0	0	0	0	0	0	m	0	0	0	0	0	0	0	0	0	0	0	0	0	Totela	0	0	0	0	0	0	0	0	0	0	0	0	0	m	0	0	6.0	0	0	0
ttc	0	2	0	0	0	0	0	0	0	0	0	0	0	0	m	0	0	1	0	0	0	0	0	0	0	0	0	0	Tektiteko	0	0	0	0	0	0	0	0	0	0	0	0	0	m	0	0	5.0	1	0	0
ttb	0	0	0	0	0	0	0	0	0	0	0	0	0	0	m	0	0	0	0	0	0	0	0	0	0	0	0	0	Gaa	0	0	0	0	0	0	0	0	0	0	0	0	0	m	0	0	6.0	0	0	0
tta	0	3	0	0	0	0	SAPONI	0	0	0	0	en	TTA	Mon Oct 1 20:14:45 CDT 2012	m	0	tta	2	0	-	no	tta	0	0	0	Siouan, Siouan Proper, Southeastern, Tutelo.	-	-	Tutelo	0	0	0	0	0	0	0	0	1	0	0	0	1396	0	0	0	7.7	0	-	0
ttg	0	0	0	0	0	0	TUTUNG	0	0	-	0	en	TTG	-	m	0	ttg	0	0	-	no	ttg	0	0	0	Austronesian, Malayo-Polynesian, Western Malayo-Polynesian, Borneo, Northwest, North Sarawakan, Berawan-Lower Baram, Lower Baram, Central, B.	-	-	Tutong	-	TTG	-	-	0	0	70763	0	0	0	0	0	0	0	0	TUTUNG	6.5	0	zsm id bjn jv-x-bms su min	ttg
ttf	0	0	0	0	0	0	0	0	0	0	0	0	0	0	m	0	0	0	0	0	0	0	0	0	0	0	0	0	Tuotomb	0	0	0	0	0	0	0	0	0	0	0	0	0	m	0	0	8.0	0	0	0
tte	1	2	0	0	0	0	0	0	0	0	0	0	0	0	m	0	0	3	0	0	0	0	0	0	0	0	0	0	Bwanabwana	0	0	0	0	0	0	0	0	0	0	0	0	0	m	0	0	5.0	0	0	0
ttd	0	1	0	0	0	0	0	0	0	0	1	0	0	0	m	0	0	0	0	0	0	0	0	0	0	0	0	0	Tauade	0	0	0	0	0	0	0	0	0	0	0	0	0	m	0	0	5.0	1	0	0
jig	0	7	0	0	0	0	0	0	0	0	1	0	0	0	m	0	0	1	0	0	0	0	0	0	0	0	0	0	Djingili	0	0	0	0	0	0	0	0	0	0	0	0	0	m	0	0	8.0	1	0	0
jid	0	0	0	0	0	0	0	0	0	0	0	0	0	0	m	0	0	0	0	0	0	0	0	0	0	0	0	0	Bu	0	0	0	0	0	0	0	0	0	0	0	0	0	m	0	0	6.0	0	0	0
djr	0	4	0	0	0	0	DJAMBARBWINGU, JAMBAPUING, JAMBAPUINGO	0	0	-	1	en	DJR	Mon Oct 1 20:13:27 CDT 2012	m	0	djr	1	0	-	no	djr	0	0	0	Australian, Pama-Nyungan, Yuulngu, Dhuwal.	-	-	Djambarrpuyngu	-	DJR	-	-	0	0	337505	0	55	0	0	0	424613	0	0	DJAMBARBWINGU, JAMBAPUING, JAMBAPUINGO	5.0	1	ibd	djr
dju	0	2	0	0	0	0	0	0	0	0	1	0	0	0	m	0	0	1	0	0	0	0	0	0	0	0	0	0	Kapriman	0	0	0	0	0	0	0	0	0	0	0	0	0	m	0	0	6.0	1	0	0
jic	0	9	0	0	0	0	TOLPAN, JICAQUE, XICAQUE	0	0	-	0	en	JIC	Thu Dec 27 18:27:04 CST 2012	m	0	jic	2	0	-	no	jic	0	0	0	Language Isolate.	-	-	Tol	-	JIC	-	-	0	0	321640	0	2	0	0	0	363965	0	0	TOLPAN, JICAQUE, XICAQUE	5.0	4	-	jic
djw	0	0	0	0	0	0	0	0	0	0	0	0	0	0	m	0	0	0	0	0	0	0	0	0	0	0	0	0	Djawi	0	0	0	0	0	0	0	0	0	0	0	0	0	m	0	0	10.0	0	0	0
jia	0	0	0	0	0	0	0	0	0	0	0	0	0	0	m	0	0	0	0	0	0	0	0	0	0	0	0	0	Jina	0	0	0	0	0	0	0	0	0	0	0	0	0	m	0	0	6.5	0	0	0
jio	0	0	0	0	0	0	0	0	0	0	0	0	0	0	m	0	0	0	0	0	0	0	0	0	0	0	0	0	Jiamao	0	0	0	0	0	0	0	0	0	0	0	0	0	m	0	0	6.0	0	0	0
jil	0	1	0	0	0	0	0	0	0	0	1	0	0	0	m	0	0	0	0	0	0	0	0	0	0	0	0	0	Jilim	0	0	0	0	0	0	0	0	0	0	0	0	0	m	0	0	6.0	1	0	0
jim	0	2	0	0	0	0	0	0	0	0	1	0	0	0	m	0	0	0	0	0	0	0	0	0	0	0	0	0	Jimi (Cameroon)	0	0	0	0	0	0	0	0	0	0	0	0	0	m	0	0	5.0	1	0	0
jih	0	0	0	0	0	0	0	0	0	0	0	0	0	0	m	0	0	0	0	0	0	0	0	0	0	0	0	0	sTodsde	0	0	0	0	0	0	0	0	0	0	0	0	0	m	0	0	6.0	0	0	0
jii	0	0	0	0	0	0	0	0	0	0	0	0	0	0	m	0	0	0	0	0	0	0	0	0	0	0	0	0	Jiiddu	0	0	0	0	0	0	0	0	0	0	0	0	0	m	0	0	6.0	0	0	0
dja	0	0	0	0	0	0	0	0	0	0	0	0	0	0	m	0	0	0	0	0	0	0	0	0	0	0	0	0	Djadjawurrung	0	0	0	0	0	0	0	0	0	0	0	0	0	m	0	0	10.0	0	0	0
djc	0	0	0	0	0	0	0	0	0	0	0	0	0	0	m	0	0	0	0	0	0	0	0	0	0	0	0	0	Dar Daju Daju	0	0	0	0	0	0	0	0	0	0	0	0	0	m	0	0	6.0	0	0	0
djb	0	2	0	0	0	0	0	0	0	0	1	0	0	0	m	0	0	0	0	0	0	0	0	0	0	0	0	0	Djinba	0	0	0	0	0	0	0	0	0	0	0	0	0	m	0	0	6.5	1	0	0
dje	0	6	0	0	0	0	0	0	0	0	1	0	0	0	m	0	0	1	0	0	0	0	0	0	0	0	0	0	Zarma	0	0	0	0	0	0	0	0	0	0	0	0	0	0	0	0	4.0	1	0	0
djd	0	402	0	0	0	0	0	0	0	0	1	0	0	0	m	0	0	1	0	0	0	0	0	0	0	0	0	0	Djamindjung	0	0	0	0	0	0	0	0	0	0	0	0	0	m	0	0	8.0	1	0	0
djf	0	0	0	0	0	0	0	0	0	0	0	0	0	0	m	0	0	0	0	0	0	0	0	0	0	0	0	0	Djangun	0	0	0	0	0	0	0	0	0	0	0	0	0	m	0	0	10.0	0	0	0
dji	0	3	0	0	0	0	0	0	0	0	2	0	0	0	m	0	0	4	0	0	0	0	0	0	0	0	0	0	Djinang	0	0	0	0	0	0	0	0	0	0	0	0	0	m	0	0	6.0	3	0	0
djk	0	9	0	0	0	0	NDYUKA, NDJUKÁ, NJUKÁ, 'DJUKA', 'DJOEKA', AUKAANS, OKANISI	0	0	-	18	en	DJK	Thu Dec 27 14:18:13 CST 2012	b	0	djk	8	0	-	no	djk	0	46	0	Creole, English based, Atlantic, Suriname, Ndyuka.	-	-	Nenge	-	DJK	-	-	0	0	49973	0	1	0	0	0	4424	0	0	NDYUKA, NDJUKÁ, NJUKÁ, 'DJUKA', 'DJOEKA', AUKAANS, OKANISI	5.0	23	srm srn	djk
djj	0	3	0	0	0	0	0	0	0	0	1	0	0	0	m	0	0	1	0	0	0	0	0	0	0	0	0	0	Djeebbana	0	0	0	0	0	0	0	0	0	0	0	0	0	m	0	0	6.0	1	0	0
djm	0	4	0	0	0	0	0	0	0	0	0	0	0	0	m	0	0	1	0	0	0	0	0	0	0	0	0	0	Jamsay Dogon	0	0	0	0	0	0	0	0	0	0	0	0	0	m	0	0	6.0	0	0	0
djo	0	0	0	0	0	0	0	0	0	0	0	0	0	0	m	0	0	0	0	0	0	0	0	0	0	0	0	0	Jangkang	0	0	0	0	0	0	0	0	0	0	0	0	0	m	0	0	6.0	0	0	0
djn	0	1	0	0	0	0	0	0	0	0	1	0	0	0	m	0	0	0	0	0	0	0	0	0	0	0	0	0	Djauan	0	0	0	0	0	0	0	0	0	0	0	0	0	m	0	0	8.5	1	0	0
xxx-de-CH	0	0	0	0	0	0	DEUTSCH, HOCHDEUTSCH, HIGH GERMAN	0	0	ger	0	en	GER	-	m	0	de-CH	0	0	Ed Jahn	yes	xxx-de-CH	0	0	0	Indo-European, Germanic, West, High German, German, Middle German, East Middle German.	x	de	German (Switzerland)	de	GER	x	Ed Jahn	0	0	2199433	0	0	0	0	0	0	0	0	DEUTSCH, HOCHDEUTSCH, HIGH GERMAN	7.7	0	pdc lb nds gsw nl	xxx-de-CH
xxx-daf-x-west	0	0	0	0	0	0	YACOUBA, YAKUBA, DA, GIO, GIO-DAN	0	0	0	0	en	DAF	Thu Jan 3 18:39:24 CST 2013	m	0	daf-x-west	0	0	-	no	xxx-daf-x-west	0	0	0	Niger-Congo, Mande, Eastern, Southeastern, Guro-Tura, Tura-Dan-Mano, Tura-Dan.	-	-	Western Dan	0	0	0	0	0	0	0	0	1	0	0	0	316751	0	0	0	7.7	0	daf-x-east	0
bly	0	0	0	0	0	0	0	0	0	0	0	0	0	0	m	0	0	0	0	0	0	0	0	0	0	0	0	0	Notre	0	0	0	0	0	0	0	0	0	0	0	0	0	m	0	0	6.5	0	0	0
blx	0	1	0	0	0	0	0	0	0	0	0	0	0	0	m	0	0	1	0	0	0	0	0	0	0	0	0	0	Mag-Indi Ayta	0	0	0	0	0	0	0	0	0	0	0	0	0	m	0	0	5.0	1	0	0
blz	0	3	0	0	0	0	KOSIAN	0	0	0	0	en	BLZ	Mon Dec 31 17:37:44 CST 2012	m	0	blz	1	0	-	no	blz	0	0	0	Austronesian, Malayo-Polynesian, Western Malayo-Polynesian, Sulawesi, Central Sulawesi, Eastern.	-	-	Balantak	0	0	0	0	0	0	0	0	1	0	0	0	194427	0	0	0	5.0	2	lcm fj	0
xxe-kdv	0	0	0	0	0	0	0	0	0	0	0	0	0	0	m	0	0	0	0	0	0	0	0	0	0	0	0	0	0	0	0	0	0	0	0	0	0	0	0	0	0	0	m	0	0	7.7	0	0	0
blt	0	5	0	0	0	0	0	0	0	0	0	0	0	0	m	0	0	1	0	0	0	0	0	1	0	0	0	0	Tai Dam	0	0	0	0	0	0	0	0	0	0	0	0	0	0	0	0	5.0	5	0	0
blw	0	18	0	0	0	0	BALANGAO BONTOC, BALANGAW, FARANGAO	0	0	0	2	en	BLW	Sat Dec 8 09:46:04 CST 2012	m	0	blw	3	0	-	no	blw	0	3	0	Austronesian, Malayo-Polynesian, Western Malayo-Polynesian, Northern Philippine, Northern Luzon, South-Central Cordilleran, Central Cordilleran, Nuclear Cordilleran, Balangao.	-	-	Balangao	0	0	0	0	0	0	0	0	38	0	0	0	50282	0	0	0	4.0	2	pag nl	0
blv	0	0	0	0	0	0	0	0	0	0	0	0	0	0	m	0	0	0	0	0	0	0	0	0	0	0	0	0	Bolo	0	0	0	0	0	0	0	0	0	0	0	0	0	m	0	0	6.0	0	0	0
blq	0	0	0	0	0	0	0	0	0	0	0	0	0	0	m	0	0	0	0	0	0	0	0	0	0	0	0	0	Baluan-Pam	0	0	0	0	0	0	0	0	0	0	0	0	0	m	0	0	6.0	0	0	0
blp	0	2	0	0	0	0	0	0	0	0	0	0	0	0	m	0	0	0	0	0	0	0	0	0	0	0	0	0	Blablanga	0	0	0	0	0	0	0	0	0	0	0	0	0	m	0	0	6.5	0	0	0
bls	0	0	0	0	0	0	0	0	0	0	0	0	0	0	m	0	0	0	0	0	0	0	0	0	0	0	0	0	Balaesang	0	0	0	0	0	0	0	0	0	0	0	0	0	m	0	0	7.0	0	0	0
blr	0	5	0	0	0	0	0	0	0	0	1	0	0	0	m	0	0	5	0	0	0	0	0	1	0	0	0	0	Blang	0	0	0	0	0	0	0	0	0	0	0	0	0	m	0	0	6.0	1	0	0
blm	0	0	0	0	0	0	0	0	0	0	0	0	0	0	m	0	0	0	0	0	0	0	0	0	0	0	0	0	Beli (Sudan)	0	0	0	0	0	0	0	0	0	0	0	0	0	m	0	0	4.0	0	0	0
bll	0	4	0	0	0	0	0	0	0	0	0	0	0	0	m	0	0	1	0	0	0	0	0	0	0	0	0	0	Biloxi	0	0	0	0	0	0	0	0	0	0	0	0	0	m	0	0	7.7	0	0	0
blo	0	0	0	0	0	0	0	0	0	0	0	0	0	0	m	0	0	0	0	0	0	0	0	0	0	0	0	0	Anii	0	0	0	0	0	0	0	0	0	0	0	0	0	m	0	0	6.0	0	0	0
hca	0	0	0	0	0	0	0	0	0	0	0	0	0	0	m	0	0	0	0	0	0	0	0	0	0	0	0	0	Andaman Creole Hindi	0	0	0	0	0	0	0	0	0	0	0	0	0	m	0	0	6.0	0	0	0
bli	0	2	0	0	0	0	0	0	0	0	0	0	0	0	m	0	0	1	0	0	0	0	0	0	0	0	0	0	Bolia	0	0	0	0	0	0	0	0	0	0	0	0	0	m	0	0	6.0	0	0	0
blh	0	0	0	0	0	0	KWAA, KOWAAO, BELLEH, BELLE	0	0	0	0	en	BLH	Mon Dec 31 16:24:17 CST 2012	m	0	blh	0	0	-	no	blh	0	0	0	Niger-Congo, Atlantic-Congo, Volta-Congo, Kru, Kuwaa.	-	-	Kuwaa	0	0	0	0	0	0	0	0	1	0	0	0	258968	0	0	0	5.0	0	-	0
blk	0	0	0	0	0	0	0	0	0	0	0	0	0	0	m	0	0	0	0	0	0	0	0	0	0	0	0	0	Pa'o Karen	0	0	0	0	0	0	0	0	0	0	0	0	0	m	0	0	5.0	0	0	0
blj	0	0	0	0	0	0	0	0	0	0	0	0	0	0	m	0	0	0	0	0	0	0	0	0	0	0	0	0	Bolongan	0	0	0	0	0	0	0	0	0	0	0	0	0	m	0	0	6.0	0	0	0
ble	0	4	0	0	0	0	0	0	0	0	1	0	0	0	m	0	0	1	0	0	0	0	0	0	0	0	0	0	Balanta-Kentohe	0	0	0	0	0	0	0	0	0	0	0	0	0	m	0	0	5.0	1	0	0
bld	0	0	0	0	0	0	0	0	0	0	0	0	0	0	m	0	0	0	0	0	0	0	0	0	0	0	0	0	Bolango	0	0	0	0	0	0	0	0	0	0	0	0	0	m	0	0	6.5	0	0	0
hch	0	9	0	0	0	0	-	0	0	-	1	en es	HCH	Thu Dec 27 17:04:29 CST 2012	m	0	hch	4	0	-	no	hch	0	1	0	Uto-Aztecan, Southern Uto-Aztecan, Sonoran, Corachol.	-	-	Huichol	-	HCH	-	-	0	0	280196	0	6	0	0	0	321713	0	0	-	5.0	3	-	hch
blf	0	0	0	0	0	0	0	0	0	0	0	0	0	0	m	0	0	0	0	0	0	0	0	0	0	0	0	0	Buol	0	0	0	0	0	0	0	0	0	0	0	0	0	m	0	0	6.5	0	0	0
bla	0	12	0	0	0	0	PIKANII, BLACKFEET	0	0	0	0	en	BLC	Wed Jul 4 18:03:42 CDT 2012	m	65	bla	5	0.0	-	no	bla	0	4	0	Algic, Algonquian, Plains.	-	-	Blackfoot	0	0	0	0	0	0	0	1	1	3003	0	0	534	0	0	0	7.0	2	-	0
blc	0	9	0	0	0	0	NUXALK	0	0	-	0	en	BEL	-	m	0	blc	1	0	-	no	blc	0	1	0	Salishan, Bella Coola.	-	-	Bella Coola	-	BEL	-	-	0	0	4832	0	0	0	0	0	0	0	0	NUXALK	8.5	0	bcr	blc
blb	0	3	0	0	0	0	0	0	0	0	1	0	0	0	m	0	0	11	0	0	0	0	0	7	0	0	0	0	Bilua	0	0	0	0	0	0	0	0	0	0	0	0	0	m	0	0	5.0	1	0	0
xxe-bcq-mer	0	0	0	0	0	0	0	0	0	0	0	0	0	0	m	0	0	0	0	0	0	0	0	0	0	0	0	0	0	0	0	0	0	0	0	0	0	0	0	0	Mer (Ethiopia)	0	m	0	0	7.7	0	0	0
xxx-hy-Latn	0	0	0	0	0	0	HAIEREN, SOMKHURI, ENA, ERMENICE, ERMENI DILI, ARMJANSKI YAZYK	0	0	-	0	en	ARM	-	m	0	hy-Latn	0	0	-	no	xxx-hy-Latn	0	0	0	Indo-European, Armenian.	-	-	Armenian (Latin)	-	ARM	-	-	0	0	549651	0	0	0	0	0	0	0	0	HAIEREN, SOMKHURI, ENA, ERMENICE, ERMENI DILI, ARMJANSKI YAZYK	7.7	0	-	xxx-hy-Latn
onj	0	1	0	0	0	0	0	0	0	0	1	0	0	0	m	0	0	0	0	0	0	0	0	0	0	0	0	0	Onjob	0	0	0	0	0	0	0	0	0	0	0	0	0	m	0	0	8.5	1	0	0
onk	0	0	0	0	0	0	0	0	0	0	0	0	0	0	m	0	0	0	0	0	0	0	0	0	0	0	0	0	Kabore One	0	0	0	0	0	0	0	0	0	0	0	0	0	m	0	0	6.0	0	0	0
oni	0	0	0	0	0	0	0	0	0	0	0	0	0	0	m	0	0	0	0	0	0	0	0	0	0	0	0	0	Onin	0	0	0	0	0	0	0	0	0	0	0	0	0	m	0	0	6.5	0	0	0
onn	0	1	0	0	0	0	0	0	0	0	1	0	0	0	m	0	0	0	0	0	0	0	0	0	0	0	0	0	Onobasulu	0	0	0	0	0	0	0	0	0	0	0	0	0	m	0	0	5.0	1	0	0
ono	0	4	0	0	0	0	0	0	0	0	0	0	0	0	m	0	0	1	0	0	0	0	0	0	0	0	0	0	Onondaga	0	0	0	0	0	0	0	0	0	0	0	0	0	m	0	0	8.0	0	0	0
onb	0	3	0	0	0	0	0	0	0	0	0	0	0	0	m	0	0	1	0	0	0	0	0	1	0	0	0	0	Lingao	0	0	0	0	0	0	0	0	0	0	0	0	0	m	0	0	6.0	0	0	0
ona	0	10	0	0	0	0	0	0	0	0	0	0	0	0	m	0	0	3	0	0	0	0	0	0	0	0	0	0	Ona	0	0	0	0	0	0	0	0	0	0	0	0	0	m	0	0	10.0	0	0	0
ong	0	6	0	0	0	0	0	0	0	0	1	0	0	0	m	0	0	2	0	0	0	0	0	1	0	0	0	0	Olo	0	0	0	0	0	0	0	0	0	0	0	0	0	m	0	0	5.0	1	0	0
one	0	11	0	0	0	0	0	0	0	0	0	0	0	0	m	0	0	1	0	0	0	0	0	0	0	0	0	0	Oneida	0	0	0	0	0	0	0	0	0	0	0	0	0	0	0	0	7.0	0	0	0
onx	0	0	0	0	0	0	0	0	0	0	0	0	0	0	m	0	0	0	0	0	0	0	0	0	0	0	0	0	Onin Based Pidgin	0	0	0	0	0	0	0	0	0	0	0	0	0	m	0	0	9.0	0	0	0
onr	0	0	0	0	0	0	0	0	0	0	0	0	0	0	m	0	0	0	0	0	0	0	0	0	0	0	0	0	Northern One	0	0	0	0	0	0	0	0	0	0	0	0	0	m	0	0	6.0	0	0	0
ons	0	4	0	0	0	0	0	0	0	0	1	0	0	0	m	0	0	2	0	0	0	0	0	1	0	0	0	0	Ono	0	0	0	0	0	0	0	0	0	0	0	0	0	m	0	0	5.0	1	0	0
onp	0	0	0	0	0	0	0	0	0	0	0	0	0	0	m	0	0	0	0	0	0	0	0	0	0	0	0	0	Sartang	0	0	0	0	0	0	0	0	0	0	0	0	0	m	0	0	6.0	0	0	0
onw	0	0	0	0	0	0	0	0	0	0	0	0	0	0	m	0	0	0	0	0	0	0	0	0	0	0	0	0	Old Nubian	0	0	0	0	0	0	0	0	0	0	0	0	0	m	0	0	7.7	0	0	0
ont	0	0	0	0	0	0	0	0	0	0	0	0	0	0	m	0	0	0	0	0	0	0	0	0	0	0	0	0	Ontenu	0	0	0	0	0	0	0	0	0	0	0	0	0	m	0	0	6.0	0	0	0
onu	0	1	0	0	0	0	0	0	0	0	0	0	0	0	m	0	0	2	0	0	0	0	0	7	0	0	0	0	Unua	0	0	0	0	0	0	0	0	0	0	0	0	0	m	0	0	6.0	0	0	0
uky	0	0	0	0	0	0	0	0	0	0	0	0	0	0	m	0	0	0	0	0	0	0	0	0	0	0	0	0	Kuuk-Yak	0	0	0	0	0	0	0	0	0	0	0	0	0	m	0	0	10.0	0	0	0
ukw	0	0	0	0	0	0	0	0	0	0	0	0	0	0	m	0	0	0	0	0	0	0	0	0	0	0	0	0	Ukwuani-Aboh-Ndoni	0	0	0	0	0	0	0	0	0	0	0	0	0	m	0	0	6.0	0	0	0
uku	0	0	0	0	0	0	0	0	0	0	0	0	0	0	m	0	0	0	0	0	0	0	0	0	0	0	0	0	Ukue	0	0	0	0	0	0	0	0	0	0	0	0	0	m	0	0	6.0	0	0	0
fmu	0	0	0	0	0	0	0	0	0	0	0	0	0	0	m	0	0	0	0	0	0	0	0	0	0	0	0	0	Far Western Muria	0	0	0	0	0	0	0	0	0	0	0	0	0	m	0	0	6.0	0	0	0
uks	0	2	0	0	0	0	0	0	0	0	0	0	0	0	m	0	0	1	0	0	0	0	0	0	0	0	0	0	Urubú-Kaapor Sign Language	0	0	0	0	0	0	0	0	0	0	0	0	0	m	0	0	6.0	0	0	0
ukr	1	14		0	1	aff-dic	-	0.89	0	ukr	0	en	UKR	Thu Jun 21 17:16:49 CDT 2012	v	385497	uk	3	435572824	-	yes	ukr	1	1	0	Indo-European, Slavic, East.	k	uk	Ukrainian	uk	UKR	k	-	3726	Українська	3185803	0	27508	569485527	.ua	Ukrainian	38787761	v	0	-	1.0	1	ru bg rue sr mk be cu	ukr
fmp	0	2	0	0	0	0	0	0	0	0	0	0	0	0	m	0	0	2	0	0	0	0	0	0	0	0	0	0	Fe'fe'	0	0	0	0	0	0	0	0	0	0	0	0	0	0	0	0	5.0	1	0	0
ukp	0	0	0	0	0	0	0	0	0	0	0	0	0	0	m	0	0	0	0	0	0	0	0	0	0	0	0	0	Ukpe-Bayobiri	0	0	0	0	0	0	0	0	0	0	0	0	0	m	0	0	6.0	0	0	0
rmz	0	0	0	0	0	0	0	0	0	0	0	0	0	0	m	0	0	0	0	0	0	0	0	0	0	0	0	0	Marma	0	0	0	0	0	0	0	0	0	0	0	0	0	m	0	0	3.0	0	0	0
ukl	0	0	0	0	0	0	0	0	0	0	0	0	0	0	m	0	0	0	0	0	0	0	0	0	0	0	0	0	Ukrainian Sign Language	0	0	0	0	0	0	0	0	0	0	0	0	0	0	0	0	6.0	0	0	0
ukh	0	0	0	0	0	0	0	0	0	0	0	0	0	0	m	0	0	0	0	0	0	0	0	0	0	0	0	0	Ukhwejo	0	0	0	0	0	0	0	0	0	0	0	0	0	m	0	0	6.0	0	0	0
ukg	0	1	0	0	0	0	0	0	0	0	1	0	0	0	m	0	0	0	0	0	0	0	0	0	0	0	0	0	Ukuriguma	0	0	0	0	0	0	0	0	0	0	0	0	0	m	0	0	6.5	1	0	0
rmx	0	0	0	0	0	0	0	0	0	0	0	0	0	0	m	0	0	0	0	0	0	0	0	0	0	0	0	0	Romam	0	0	0	0	0	0	0	0	0	0	0	0	0	m	0	0	6.0	0	0	0
uka	0	0	0	0	0	0	0	0	0	0	0	0	0	0	m	0	0	0	0	0	0	0	0	0	0	0	0	0	Kaburi	0	0	0	0	0	0	0	0	0	0	0	0	0	m	0	0	6.5	0	0	0
xxe-fra-dge	0	0	0	0	0	0	0	0	0	0	0	0	0	0	m	0	0	0	0	0	0	0	0	0	0	0	0	0	0	0	0	0	0	0	0	0	0	0	0	0	Dgernesiais	0	0	0	0	7.7	0	0	0
xxe-cti	0	0	0	0	0	0	0	0	0	0	0	0	0	0	m	0	0	0	0	0	0	0	0	0	0	0	0	0	0	0	0	0	0	0	0	0	0	0	0	0	0	0	m	0	0	7.7	0	0	0
rmb	0	4	0	0	0	0	0	0	0	0	1	0	0	0	m	0	0	1	0	0	0	0	0	0	0	0	0	0	Rembarunga	0	0	0	0	0	0	0	0	0	0	0	0	0	m	0	0	6.5	1	0	0
tkf	0	0	0	0	0	0	0	0	0	0	0	0	0	0	m	0	0	0	0	0	0	0	0	0	0	0	0	0	Tukumanféd	0	0	0	0	0	0	0	0	0	0	0	0	0	m	0	0	10.0	0	0	0
rmc	0	0	0	0	0	0	0	0	0	0	0	0	0	0	m	0	0	0	0	0	0	0	0	0	0	0	0	0	Carpathian Romani	0	0	0	0	0	0	0	0	0	0	0	0	0	m	0	0	5.0	0	0	0
rma	0	60	0	0	0	0	0	0	0	0	0	0	0	0	m	0	0	1	0	0	0	0	0	0	0	0	0	0	Rama	0	0	0	0	0	0	0	0	0	0	0	0	0	m	0	0	8.5	0	0	0
rmf	0	2	0	0	0	0	0	0	0	0	0	0	0	0	m	0	0	0	0	0	0	0	0	0	0	0	0	0	Kalo Finnish Romani	0	0	0	0	0	0	0	0	0	0	0	0	0	m	0	0	5.0	0	0	0
rmg	0	0	0	0	0	0	0	0	0	0	0	0	0	0	m	0	0	0	0	0	0	0	0	0	0	0	0	0	Traveller Norwegian	0	0	0	0	0	0	0	0	0	0	0	0	0	m	0	0	6.0	0	0	0
sak	0	0	0	0	0	0	0	0	0	0	0	0	0	0	m	0	0	0	0	0	0	0	0	0	0	0	0	0	Sake	0	0	0	0	0	0	0	0	0	0	0	0	0	m	0	0	8.0	0	0	0
saj	0	3	0	0	0	0	0	0	0	0	1	0	0	0	m	0	0	2	0	0	0	0	0	0	0	0	0	0	Sahu	0	0	0	0	0	0	0	0	0	0	0	0	0	m	0	0	5.0	1	0	0
sah	0	13		0	0	not found	SAKHA, YAKUT-SAKHA	0.98	0	sah	1	en	UKT	-	v	8155	sah	2	1525392	-	no	sah	0	1	0	Altaic, Turkic, Northern.	yk*	sah	Yakut	sah	UKT	yk*	-	2186	Саха тыла (Saxa Tyla)	1115396	0	0	4626666		Sakha	0	0	0	SAKHA, YAKUT-SAKHA	2.0	1	-	sah
sao	3	1	0	0	0	0	0	0	0	0	1	0	0	0	m	0	0	0	0	0	0	0	0	0	0	0	0	0	Sause	0	0	0	0	0	0	0	0	0	0	0	0	0	m	0	0	6.0	1	0	0
san	2	4		0	1	fedora no	-	0.45	0	skt*	0	en	SKT	-	v	7583	sa	1	12199153	-	no	san	0	1	0	Indo-European, Indo-Iranian, Indo-Aryan.	-	sa	Sanskrit	sa	SKT	-	-	2393	संस्कृतम्	2876286	0	0	7797813		Sanskrit	0	h	0	-	4.0	2	-	san
sam	0	9	0	0	0	0	0	0	0	0	0	0	0	0	b	0	0	1	0	0	0	0	0	2	0	0	0	0	Aramaic	0	0	0	0	0	0	0	0	0	0	0	0	0	0	0	0	9.0	0	0	0
sac	0	7	0	0	0	0	0	0	0	0	0	0	0	0	m	0	0	2	0	0	0	0	0	1	0	0	0	0	Meskwaki	0	0	0	0	0	0	0	0	0	0	0	0	0	0	0	0	7.0	1	0	0
sab	0	17	0	0	0	0	BOKOTA, BOGOTA, BOFOTA, BOBOTA, BOCOTA, BUKUETA, NORTENYO, MURIRE, VERAGUAS SABANERO	0	0	0	0	en	SAB	Thu Jan 10 08:38:10 CST 2013	m	0	sab	1	0	-	no	sab	0	0	0	Chibchan, Guaymi.	-	-	Buglere	0	0	0	0	0	0	0	0	1	0	0	0	442907	0	0	0	5.0	0	bwu	0
saa	0	0	0	0	0	0	0	0	0	0	0	0	0	0	m	0	0	0	0	0	0	0	0	0	0	0	0	0	Saba	0	0	0	0	0	0	0	0	0	0	0	0	0	m	2	0	6.5	0	0	0
rme	0	4	0	0	0	0	0	0	0	0	0	0	0	0	m	0	0	0	0	0	0	0	0	1	0	0	0	0	Angloromani	0	0	0	0	0	0	0	0	0	0	0	0	0	m	0	0	6.0	0	0	0
sag	7	8		0	0	fedora no	SANGHO	0.80	0	saj	1	en fr	SAJ	-	v	183	sg	5	32990	-	no	sag	0	1	0	Creole, Ngbandi based.	sg	sg	Sango	sg	SAJ	sg	-	5081	Sängö	80138	0	0	44597		Sango	0	0	0	SANGHO	1.0	2	ilo bfa	sag
saf	0	2	0	0	0	0	0	0	0	0	0	0	0	0	m	0	0	0	0	0	0	0	0	0	0	0	0	0	Safaliba	0	0	0	0	0	0	0	0	0	0	0	0	0	m	0	0	5.0	0	0	0
sae	0	0	0	0	0	0	0	0	0	0	0	0	0	0	m	0	0	0	0	0	0	0	0	0	0	0	0	0	Sabanê	0	0	0	0	0	0	0	0	0	0	0	0	0	m	0	0	8.5	0	0	0
sad	0	13	0	0	0	0	0	0	0	0	1	0	0	0	m	0	0	4	0	0	0	0	0	0	0	0	0	0	Sandawe	0	0	0	0	0	0	0	0	0	0	0	0	0	m	0	0	6.0	2	0	0
saz	0	0	0	0	0	0	SAURASHTRI, SOURASHTRA, SOWRASHTRA, PATNULI	0	0	-	0	en	SAZ	-	b	4	saz	0	7198.0	Prabu Rengachari, Gerard Meijssen	no	saz	0	0	0	Indo-European, Indo-Iranian, Indo-Aryan, Central zone, Gujarati.	-	-	Saurashtra	-	SAZ	-	Prabu Rengachari, Gerard Meijssen	3599.0	0	20733	1	0	9948	0	0	0	0	0	SAURASHTRI, SOURASHTRA, SOWRASHTRA, PATNULI	5.0	0	-	saz
say	0	0	0	0	0	0	0	0	0	0	0	0	0	0	m	0	0	0	0	0	0	0	0	0	0	0	0	0	Saya	0	0	0	0	0	0	0	0	0	0	0	0	0	m	0	0	6.0	0	0	0
sax	0	1	0	0	0	0	0	0	0	0	0	0	0	0	m	0	0	3	0	0	0	0	0	0	0	0	0	0	Sa	0	0	0	0	0	0	0	0	0	0	0	0	0	m	0	0	6.0	0	0	0
rmk	0	1	0	0	0	0	0	0	0	0	1	0	0	0	m	0	0	0	0	0	0	0	0	0	0	0	0	0	Romkun	0	0	0	0	0	0	0	0	0	0	0	0	0	m	0	0	6.0	1	0	0
sas	0	2	0	0	0	0	0	0	0	0	1	0	0	0	m	1	0	0	0.0	0	0	0	0	0	0	0	0	0	Sasak	0	0	0	0	0	0	0	1	0	704	0	0	0	0	0	0	4.0	1	0	0
sar	0	0	0	0	0	0	0	0	0	0	0	0	0	0	m	0	0	0	0	0	0	0	0	0	0	0	0	0	Saraveca	0	0	0	0	0	0	0	0	0	0	0	0	0	m	0	0	10.0	0	0	0
saq	0	2	0	0	0	0	0	0	0	0	0	0	0	0	m	0	0	0	0	0	0	0	0	0	0	0	0	0	Samburu	0	0	0	0	0	0	0	0	0	0	0	0	0	m	0	0	6.0	0	0	0
sap	0	0	0	0	0	0	0	0	0	0	0	0	0	0	m	0	0	0	0	0	0	0	0	0	0	0	0	0	Sanapaná	0	0	0	0	0	0	0	0	0	0	0	0	0	m	0	0	4.0	0	0	0
saw	0	1	0	0	0	0	0	0	0	0	1	0	0	0	m	0	0	0	0	0	0	0	0	0	0	0	0	0	Sawi	0	0	0	0	0	0	0	0	0	0	0	0	0	m	0	0	8.0	1	0	0
rmh	0	0	0	0	0	0	0	0	0	0	0	0	0	0	m	0	0	0	0	0	0	0	0	0	0	0	0	0	Murkim	0	0	0	0	0	0	0	0	0	0	0	0	0	m	0	0	6.0	0	0	0
sau	0	0	0	0	0	0	0	0	0	0	0	0	0	0	m	0	0	0	0	0	0	0	0	0	0	0	0	0	Saleman	0	0	0	0	0	0	0	0	0	0	0	0	0	m	0	0	6.5	0	0	0
sat	0	10	0	0	0	0	0	0	0	0	1	0	0	0	b	14	0	3	14002.0	0	0	0	0	2	0	0	0	0	Santali	0	0	0	0	2800.4	0	0	1	0	31826	0	0	0	0	0	0	4.0	1	0	0
zoc	0	10	0	0	0	0	0	0	0	0	0	0	0	0	m	0	0	4	0	0	0	0	0	0	0	0	0	0	Copainalá Zoque	0	0	0	0	0	0	0	0	0	0	0	0	0	m	0	0	6.0	2	0	0
zoh	0	62	0	0	0	0	0	0	0	0	0	0	0	0	m	0	0	1	0	0	0	0	0	0	0	0	0	0	Chimalapa Zoque	0	0	0	0	0	0	0	0	0	0	0	0	0	m	0	0	6.5	0	0	0
rmn	0	12	0	0	0	0	-	0	0	-	0	en	RMN	-	m	0	rmn	11	0	-	no	rmn	0	8	0	Indo-European, Indo-Iranian, Indo-Aryan, Central zone, Romani, Balkan.	rm	-	Balkan Romani	-	RMN	rm	-	0	0	8331	0	0	0	0	0	0	0	0	-	5.0	0	-	rmn
zom	0	2	0	0	0	0	0	0	0	0	0	0	0	0	b	2	0	0	636.0	0	0	0	0	1	0	0	0	0	Zou	0	0	0	0	636.0	0	0	1	0	657	0	0	0	0	0	0	5.0	0	0	0
zoo	0	0	0	0	0	0	0	0	0	0	0	0	0	0	m	0	0	0	0	0	0	0	0	0	0	0	0	0	Asunción Mixtepec Zapotec	0	0	0	0	0	0	0	0	0	0	0	0	0	m	0	0	8.5	0	0	0
zoq	0	0	0	0	0	0	0	0	0	0	0	0	0	0	m	0	0	0	0	0	0	0	0	0	0	0	0	0	Tabasco Zoque	0	0	0	0	0	0	0	0	0	0	0	0	0	m	0	0	8.0	0	0	0
zor	0	3	0	0	0	0	0	0	0	0	0	0	0	0	m	0	0	1	0	0	0	0	0	0	0	0	0	0	Rayón Zoque	0	0	0	0	0	0	0	0	0	0	0	0	0	m	0	0	7.0	1	0	0
zos	0	4	0	0	0	0	SANTA MAGDALENA ZOQUE	0	0	-	0	en es	ZOS	Fri Dec 28 10:32:02 CST 2012	m	0	zos	1	0	-	no	zos	0	0	0	Mixe-Zoque, Zoque, Chiapas Zoque.	-	-	Francisco León Zoque	-	ZOS	-	-	0	0	194336	0	2	0	0	0	259883	0	0	SANTA MAGDALENA ZOQUE	6.0	1	-	zos
rml	0	3	0	0	0	0	0	0	0	0	0	0	0	0	m	0	0	1	0	0	0	0	0	0	0	0	0	0	Baltic Romani	0	0	0	0	0	0	0	0	0	0	0	0	0	m	0	0	5.0	0	0	0
rmm	0	1	0	0	0	0	0	0	0	0	0	0	0	0	m	0	0	0	0	0	0	0	0	0	0	0	0	0	Roma	0	0	0	0	0	0	0	0	0	0	0	0	0	m	0	0	6.0	0	0	0
xxx-en-IE	0	0	0	0	0	0	HIBERNO-ENGLISH	0	0	-	0	hi	ENG	-	m	0	en-IE	0	0	-	no	xxx-en-IE	0	0	0	Indo-European, Germanic, West, English.	-	-	English (Ireland)	-	ENG	-	-	0	0	108954728	0	0	0	0	0	0	0	0	HIBERNO-ENGLISH	7.7	0	-	xxx-en-IE
axx	0	1	0	0	0	0	0	0	0	0	0	0	0	0	m	0	0	0	0	0	0	0	0	18	0	0	0	0	Xârâgurè	0	0	0	0	0	0	0	0	0	0	0	0	0	m	0	0	6.5	0	0	0
xxx-en-IN	0	0	0	0	0	0	-	0	0	-	0	hi	ENG	-	m	0	en-IN	0	0	-	no	xxx-en-IN	0	0	0	Indo-European, Germanic, West, English.	-	-	English (India)	-	ENG	-	-	0	0	3997641	0	0	0	0	0	0	0	0	-	7.7	0	-	xxx-en-IN
axb	0	5	0	0	0	0	0	0	0	0	0	0	0	0	m	0	0	1	0	0	0	0	0	0	0	0	0	0	Abipon	0	0	0	0	0	0	0	0	0	0	0	0	0	m	0	0	10.0	1	0	0
axg	0	0	0	0	0	0	0	0	0	0	0	0	0	0	m	0	0	0	0	0	0	0	0	0	0	0	0	0	Mato Grosso Arára	0	0	0	0	0	0	0	0	0	0	0	0	0	m	0	0	9.0	0	0	0
axe	0	0	0	0	0	0	0	0	0	0	0	0	0	0	m	0	0	0	0	0	0	0	0	0	0	0	0	0	Ayerrerenge	0	0	0	0	0	0	0	0	0	0	0	0	0	m	0	0	10.0	0	0	0
axk	0	3	0	0	0	0	0	0	0	0	0	0	0	0	m	0	0	3	0	0	0	0	0	0	0	0	0	0	Yaka (Central African Republic)	0	0	0	0	0	0	0	0	0	0	0	0	0	m	0	0	5.0	0	0	0
axl	0	0	0	0	0	0	0	0	0	0	0	0	0	0	m	0	0	0	0	0	0	0	0	0	0	0	0	0	Lower Southern Aranda	0	0	0	0	0	0	0	0	0	0	0	0	0	m	0	0	10.0	0	0	0
axm	0	0	0	0	0	0	0	0	0	0	0	0	0	0	m	0	0	0	0	0	0	0	0	0	0	0	0	0	Middle Armenian	0	0	0	0	0	0	0	0	0	0	0	0	0	m	0	0	7.7	0	0	0
xml	0	0	0	0	0	0	0	0	0	0	0	0	0	0	m	0	0	0	0	0	0	0	0	0	0	0	0	0	Malaysian Sign Language	0	0	0	0	0	0	0	0	0	0	0	0	0	m	0	0	5.0	0	0	0
xmm	0	5	0	0	0	0	0	0	0	0	0	0	0	0	b	1	0	1	0.0	0	0	0	0	0	0	0	0	0	Manado Malay	0	0	0	0	0	0	0	1	0	708	0	0	0	0	0	0	3.0	0	0	0
xmn	0	0	0	0	0	0	0	0	0	0	0	0	0	0	m	0	0	0	0	0	0	0	0	0	0	0	0	0	Manichaean Middle Persian	0	0	0	0	0	0	0	0	0	0	0	0	0	m	0	0	7.7	0	0	0
xmo	0	0	0	0	0	0	0	0	0	0	0	0	0	0	m	0	0	0	0	0	0	0	0	0	0	0	0	0	Morerebi	0	0	0	0	0	0	0	0	0	0	0	0	0	m	0	0	6.5	0	0	0
xmh	0	0	0	0	0	0	0	0	0	0	0	0	0	0	m	0	0	0	0	0	0	0	0	0	0	0	0	0	Kuku-Muminh	0	0	0	0	0	0	0	0	0	0	0	0	0	m	0	0	8.0	0	0	0
xmj	0	0	0	0	0	0	0	0	0	0	0	0	0	0	m	0	0	0	0	0	0	0	0	0	0	0	0	0	Majera	0	0	0	0	0	0	0	0	0	0	0	0	0	m	0	0	6.5	0	0	0
xmk	0	0	0	0	0	0	0	0	0	0	0	0	0	0	m	0	0	0	0	0	0	0	0	0	0	0	0	0	Ancient Macedonian	0	0	0	0	0	0	0	0	0	0	0	0	0	m	0	0	7.7	0	0	0
xmd	0	0	0	0	0	0	0	0	0	0	0	0	0	0	m	0	0	0	0	0	0	0	0	0	0	0	0	0	Mbudum	0	0	0	0	0	0	0	0	0	0	0	0	0	m	0	0	6.0	0	0	0
xme	0	0	0	0	0	0	0	0	0	0	0	0	0	0	m	0	0	0	0	0	0	0	0	0	0	0	0	0	Median	0	0	0	0	0	0	0	0	0	0	0	0	0	m	0	0	7.7	0	0	0
xmf	0	4		0	0	not found	MARGALURI, MEGREL, MEGRULI	0.86	0	-	0	en	XMF	-	v	2294	xmf	1	1821654	-	no	xmf	0	0	0	South Caucasian, Zan.	-	xmf	Mingrelian	xmf	XMF	-	-	2518	მარგალური (Margaluri)	275888	0	0	2451211		Mingrelian	0	0	0	MARGALURI, MEGREL, MEGRULI	6.0	0	ka	xmf
xmg	0	1	0	0	0	0	0	0	0	0	0	0	0	0	m	0	0	0	0	0	0	0	0	1	0	0	0	0	Mengaka	0	0	0	0	0	0	0	0	0	0	0	0	0	m	0	0	6.0	0	0	0
xma	0	0	0	0	0	0	0	0	0	0	0	0	0	0	m	0	0	0	0	0	0	0	0	0	0	0	0	0	Mushungulu	0	0	0	0	0	0	0	0	0	0	0	0	0	m	0	0	6.0	0	0	0
xmb	0	0	0	0	0	0	0	0	0	0	0	0	0	0	m	0	0	0	0	0	0	0	0	0	0	0	0	0	Mbonga	0	0	0	0	0	0	0	0	0	0	0	0	0	m	0	0	6.0	0	0	0
xmc	0	0	0	0	0	0	0	0	0	0	0	0	0	0	m	0	0	0	0	0	0	0	0	0	0	0	0	0	Makhuwa-Marrevone	0	0	0	0	0	0	0	0	0	0	0	0	0	m	0	0	6.0	0	0	0
xmx	0	0	0	0	0	0	0	0	0	0	0	0	0	0	m	0	0	0	0	0	0	0	0	0	0	0	0	0	Maden	0	0	0	0	0	0	0	0	0	0	0	0	0	m	0	0	6.5	0	0	0
xmy	0	0	0	0	0	0	0	0	0	0	0	0	0	0	m	0	0	0	0	0	0	0	0	0	0	0	0	0	Mayaguduna	0	0	0	0	0	0	0	0	0	0	0	0	0	m	0	0	10.0	0	0	0
xmz	0	1	0	0	0	0	0	0	0	0	0	0	0	0	m	0	0	1	0	0	0	0	0	0	0	0	0	0	Mori Bawah	0	0	0	0	0	0	0	0	0	0	0	0	0	m	0	0	6.5	0	0	0
xmt	0	2	0	0	0	0	0	0	0	0	0	0	0	0	m	0	0	0	0	0	0	0	0	1	0	0	0	0	Matbat	0	0	0	0	0	0	0	0	0	0	0	0	0	m	0	0	6.5	0	0	0
xmu	0	2	0	0	0	0	0	0	0	0	1	0	0	0	m	0	0	1	0	0	0	0	0	0	0	0	0	0	Kamu	0	0	0	0	0	0	0	0	0	0	0	0	0	m	0	0	10.0	1	0	0
xmv	0	0	0	0	0	0	ANTANKARANA, TANKARANA	0	0	-	0	en	XMV	-	m	0	xmv	0	0	-	no	xmv	0	0	0	Austronesian, Malayo-Polynesian, Western Malayo-Polynesian, Borneo, Barito, East, Malagasy.	tnk	-	Tankarana Malagasy	-	XMV	tnk	-	0	0	6868	0	0	0	0	0	0	0	0	ANTANKARANA, TANKARANA	6.0	0	buc mg	xmv
xmw	0	0	0	0	0	0	0	0	0	0	0	0	0	0	m	0	0	0	0	0	0	0	0	0	0	0	0	0	Tsimihety Malagasy	0	0	0	0	0	0	0	0	0	0	0	0	0	m	0	0	6.0	0	0	0
xmp	0	0	0	0	0	0	0	0	0	0	0	0	0	0	m	0	0	0	0	0	0	0	0	0	0	0	0	0	Kuku-Mu'inh	0	0	0	0	0	0	0	0	0	0	0	0	0	m	0	0	10.0	0	0	0
xmq	0	0	0	0	0	0	0	0	0	0	0	0	0	0	m	0	0	0	0	0	0	0	0	0	0	0	0	0	Kuku-Mangk	0	0	0	0	0	0	0	0	0	0	0	0	0	m	0	0	10.0	0	0	0
xmr	0	0	0	0	0	0	0	0	0	0	0	0	0	0	m	0	0	0	0	0	0	0	0	0	0	0	0	0	Meroitic	0	0	0	0	0	0	0	0	0	0	0	0	0	0	0	0	7.7	0	0	0
xms	0	0	0	0	0	0	0	0	0	0	0	0	0	0	m	0	0	0	0	0	0	0	0	0	0	0	0	0	Moroccan Sign Language	0	0	0	0	0	0	0	0	0	0	0	0	0	m	0	0	6.0	0	0	0
xxe-0vf	0	0	0	0	0	0	0	0	0	0	0	0	0	0	m	0	0	0	0	0	0	0	0	0	0	0	0	0	0	0	0	0	0	0	0	0	0	0	0	0	Wotjobaluk	0	m	0	0	7.7	0	0	0
xxe-0vd	0	0	0	0	0	0	0	0	0	0	0	0	0	0	m	0	0	0	0	0	0	0	0	0	0	0	0	0	0	0	0	0	0	0	0	0	0	0	0	0	Peramangk	0	m	0	0	7.7	0	0	0
xxe-0vx	0	0	0	0	0	0	0	0	0	0	0	0	0	0	m	0	0	0	0	0	0	0	0	0	0	0	0	0	0	0	0	0	0	0	0	0	0	0	0	0	Ladji Ladji	0	m	0	0	7.7	0	0	0
xxx-pt-GW	0	0	0	0	0	0	PORTUGUÊS	0	0	por	0	en	POR	-	m	0	pt-GW	0	0	-	no	xxx-pt-GW	0	0	0	Indo-European, Italic, Romance, Italo-Western, Western, Gallo-Iberian, Ibero-Romance, West Iberian, Portuguese-Galician.	t	pt	Portuguese (Guinea Bissau)	pt	POR	t	-	0	0	10167	0	0	0	0	0	0	0	0	PORTUGUÊS	7.7	0	gl es	xxx-pt-GW
vkp	0	0	0	0	0	0	0	0	0	0	0	0	0	0	m	0	0	0	0	0	0	0	0	0	0	0	0	0	Korlai Creole Portuguese	0	0	0	0	0	0	0	0	0	0	0	0	0	m	0	0	6.0	0	0	0
vkt	0	3	0	0	0	0	0	0	0	0	0	0	0	0	b	5	0	1	10872.0	0	0	0	0	0	0	0	0	0	Tenggarong Kutai Malay	0	0	0	0	3624.0	0	0	1	0	11644	0	0	0	0	0	0	6.0	0	0	0
vku	0	0	0	0	0	0	0	0	0	0	0	0	0	0	m	0	0	0	0	0	0	0	0	0	0	0	0	0	Kurrama	0	0	0	0	0	0	0	0	0	0	0	0	0	m	0	0	8.5	0	0	0
vki	0	0	0	0	0	0	0	0	0	0	0	0	0	0	m	0	0	0	0	0	0	0	0	0	0	0	0	0	Ija-Zuba	0	0	0	0	0	0	0	0	0	0	0	0	0	m	0	0	6.0	0	0	0
vkj	0	0	0	0	0	0	0	0	0	0	0	0	0	0	m	0	0	0	0	0	0	0	0	0	0	0	0	0	Kujarge	0	0	0	0	0	0	0	0	0	0	0	0	0	m	0	0	7.0	0	0	0
vkk	0	0	0	0	0	0	0	0	0	0	0	0	0	0	m	0	0	0	0	0	0	0	0	0	0	0	0	0	Kaur	0	0	0	0	0	0	0	0	0	0	0	0	0	m	0	0	6.0	0	0	0
vkl	0	1	0	0	0	0	0	0	0	0	0	0	0	0	m	0	0	0	0	0	0	0	0	0	0	0	0	0	Kulisusu	0	0	0	0	0	0	0	0	0	0	0	0	0	m	0	0	6.0	0	0	0
vkm	0	0	0	0	0	0	0	0	0	0	0	0	0	0	m	0	0	0	0	0	0	0	0	0	0	0	0	0	Kamakan	0	0	0	0	0	0	0	0	0	0	0	0	0	m	0	0	10.0	0	0	0
vko	0	0	0	0	0	0	0	0	0	0	0	0	0	0	m	0	0	0	0	0	0	0	0	0	0	0	0	0	Kodeoha	0	0	0	0	0	0	0	0	0	0	0	0	0	m	0	0	6.0	0	0	0
vka	0	1	0	0	0	0	0	0	0	0	0	0	0	0	m	0	0	1	0	0	0	0	0	0	0	0	0	0	Kariyarra	0	0	0	0	0	0	0	0	0	0	0	0	0	m	0	0	10.0	0	0	0
kjb	0	4	0	0	0	0	SANTA EULALIA KANJOBAL, KANHOBAL, CONOB	0	0	0	0	en	KJB	Sun Jan 6 08:02:41 CST 2013	m	0	kjb	1	0	-	no	kjb	0	0	0	Mayan, Kanjobalan-Chujean, Kanjobalan, Kanjobal-Jacaltec.	-	-	Q'anjob'al	0	0	0	0	0	0	0	0	2	0	0	0	945255	0	0	0	5.0	0	knj cac jac cnm	0
kjc	0	4	0	0	0	0	0	0	0	0	1	0	0	0	m	0	0	1	0	0	0	0	0	0	0	0	0	0	Coastal Konjo	0	0	0	0	0	0	0	0	0	0	0	0	0	m	0	0	6.5	2	0	0
kja	0	1	0	0	0	0	0	0	0	0	1	0	0	0	m	0	0	0	0	0	0	0	0	0	0	0	0	0	Mlap	0	0	0	0	0	0	0	0	0	0	0	0	0	m	0	0	8.5	1	0	0
kjf	0	0	0	0	0	0	0	0	0	0	0	0	0	0	m	0	0	0	0	0	0	0	0	0	0	0	0	0	Khalaj	0	0	0	0	0	0	0	0	0	0	0	0	0	m	0	0	5.0	0	0	0
kjg	0	53	0	0	0	0	0	0	0	0	2	0	0	0	m	0	0	9	0	0	0	0	0	0	0	0	0	0	Khmu	0	0	0	0	0	0	0	0	0	0	0	0	0	m	0	0	5.0	8	0	0
kjd	0	4	0	0	0	0	0	0	0	0	1	0	0	0	m	0	0	1	0	0	0	0	0	0	0	0	0	0	Southern Kiwai	0	0	0	0	0	0	0	0	0	0	0	0	0	m	0	0	5.0	1	0	0
kje	0	3	0	0	0	0	0	0	0	0	0	0	0	0	m	0	0	1	0	0	0	0	0	0	0	0	0	0	Kisar	0	0	0	0	0	0	0	0	0	0	0	0	0	m	0	0	5.0	0	0	0
kjj	0	4	0	0	0	0	0	0	0	0	1	0	0	0	h	65	0	1	6172.0	0	0	0	0	0	0	0	0	0	Khinalugh	0	0	0	0	3086.0	0	0	1	0	11240	0	0	0	0	0	0	6.5	1	0	0
kjk	0	0	0	0	0	0	0	0	0	0	0	0	0	0	m	0	0	0	0	0	0	0	0	0	0	0	0	0	Highland Konjo	0	0	0	0	0	0	0	0	0	0	0	0	0	m	0	0	6.5	0	0	0
kjh	0	8	0	0	0	0	KHAKHAS, KHAKHASS, ABAKAN TATAR, YENISEI TATAR	0	0	-	0	en	KJH	-	m	10	kjh	1	0.0	-	no	kjh	0	0	0	Altaic, Turkic, Northern.	khk	-	Khakas	-	KJH	khk	-	0	0	6411	1	0	1214	0	0	0	0	0	KHAKHAS, KHAKHASS, ABAKAN TATAR, YENISEI TATAR	5.0	0	-	kjh
kji	0	1	0	0	0	0	0	0	0	0	0	0	0	0	m	0	0	4	0	0	0	0	0	3	0	0	0	0	Zabana	0	0	0	0	0	0	0	0	0	0	0	0	0	m	0	0	5.0	0	0	0
kjn	0	4	0	0	0	0	0	0	0	0	0	0	0	0	m	0	0	1	0	0	0	0	0	0	0	0	0	0	Kunjen	0	0	0	0	0	0	0	0	0	0	0	0	0	m	0	0	8.0	0	0	0
kjo	0	0	0	0	0	0	0	0	0	0	0	0	0	0	m	0	0	0	0	0	0	0	0	0	0	0	0	0	Harijan Kinnauri	0	0	0	0	0	0	0	0	0	0	0	0	0	m	0	0	6.0	0	0	0
kjl	0	2	0	0	0	0	0	0	0	0	1	0	0	0	m	0	0	4	0	0	0	0	0	1	0	0	0	0	Western Parbate Kham	0	0	0	0	0	0	0	0	0	0	0	0	0	m	0	0	5.0	4	0	0
kjm	0	1	0	0	0	0	0	0	0	0	0	0	0	0	m	0	0	1	0	0	0	0	0	0	0	0	0	0	Kháng	0	0	0	0	0	0	0	0	0	0	0	0	0	m	0	0	8.0	0	0	0
kjr	0	0	0	0	0	0	0	0	0	0	0	0	0	0	m	0	0	0	0	0	0	0	0	0	0	0	0	0	Kurudu	0	0	0	0	0	0	0	0	0	0	0	0	0	m	0	0	6.5	0	0	0
kjs	2	8	0	0	0	0	0	0	0	0	1	0	0	0	m	0	0	5	0	0	0	0	0	3	0	0	0	0	East Kewa	0	0	0	0	0	0	0	0	0	0	0	0	0	m	0	0	5.0	1	0	0
kjp	0	6	0	0	0	0	0	0	0	0	0	0	0	0	m	0	0	1	0	0	0	0	0	0	0	0	0	0	Pwo Eastern Karen	0	0	0	0	0	0	0	0	0	0	0	0	0	m	0	0	5.0	0	0	0
kjq	0	6	0	0	0	0	0	0	0	0	0	0	0	0	m	0	0	1	0	0	0	0	0	0	0	0	0	0	Western Keres	0	0	0	0	0	0	0	0	0	0	0	0	0	m	0	0	6.5	0	0	0
kjt	0	0	0	0	0	0	0	0	0	0	0	0	0	0	m	0	0	0	0	0	0	0	0	0	0	0	0	0	Phrae Pwo Karen	0	0	0	0	0	0	0	0	0	0	0	0	0	m	0	0	6.0	0	0	0
kju	0	23	0	0	0	0	0	0	0	0	1	0	0	0	m	0	0	2	0	0	0	0	0	19	0	0	0	0	Kashaya	0	0	0	0	0	0	0	0	0	0	0	0	0	m	0	0	8.0	44	0	0
kjz	0	0	0	0	0	0	0	0	0	0	0	0	0	0	m	0	0	0	0	0	0	0	0	0	0	0	0	0	Bumthangkha	0	0	0	0	0	0	0	0	0	0	0	0	0	m	0	0	6.0	0	0	0
kjx	0	1	0	0	0	0	0	0	0	0	1	0	0	0	m	0	0	1	0	0	0	0	0	0	0	0	0	0	Ramopa	0	0	0	0	0	0	0	0	0	0	0	0	0	m	0	0	6.0	1	0	0
kjy	0	2	0	0	0	0	0	0	0	0	1	0	0	0	m	0	0	1	0	0	0	0	0	0	0	0	0	0	Erave	0	0	0	0	0	0	0	0	0	0	0	0	0	m	0	0	5.0	1	0	0
zpy	0	0	0	0	0	0	0	0	0	0	0	0	0	0	m	0	0	0	0	0	0	0	0	0	0	0	0	0	Mazaltepec Zapotec	0	0	0	0	0	0	0	0	0	0	0	0	0	m	0	0	6.0	0	0	0
zpx	0	0	0	0	0	0	0	0	0	0	0	0	0	0	m	0	0	0	0	0	0	0	0	0	0	0	0	0	San Baltazar Loxicha Zapotec	0	0	0	0	0	0	0	0	0	0	0	0	0	m	0	0	6.5	0	0	0
zpz	0	2	0	0	0	0	CENTRAL SOLA DE VEGA ZAPOTECO, SAN LORENZO TEXMELUCAN ZAPOTECO, PAPABUCO, TEXMELUCAN ZAPOTEC	0	0	-	0	en es	ZPZ	Fri Dec 28 10:42:37 CST 2012	m	0	zpz	1	0	-	no	zpz	0	0	0	Oto-Manguean, Zapotecan, Zapotec.	-	-	Texmelucan Zapotec	-	ZPZ	-	-	0	0	301871	0	4	0	0	0	439886	0	0	CENTRAL SOLA DE VEGA ZAPOTECO, SAN LORENZO TEXMELUCAN ZAPOTECO, PAPABUCO, TEXMELUCAN ZAPOTEC	5.0	0	-	zpz
zpq	0	6	0	0	0	0	SAN BARTOLOMÉ ZOOGOCHO ZAPOTECO, ZOOGOCHO ZAPOTEC	0	0	-	1	en	ZPQ	Fri Dec 28 10:37:38 CST 2012	m	0	zpq	3	0	-	no	zpq	0	0	0	Oto-Manguean, Zapotecan, Zapotec.	-	-	Zoogocho Zapotec	-	ZPQ	-	-	0	0	232049	0	2	0	0	0	304938	0	0	SAN BARTOLOMÉ ZOOGOCHO ZAPOTECO, ZOOGOCHO ZAPOTEC	5.0	1	-	zpq
zpp	0	0	0	0	0	0	0	0	0	0	0	0	0	0	m	0	0	0	0	0	0	0	0	0	0	0	0	0	El Alto Zapotec	0	0	0	0	0	0	0	0	0	0	0	0	0	m	0	0	6.5	0	0	0
zps	0	0	0	0	0	0	0	0	0	0	0	0	0	0	m	0	0	0	0	0	0	0	0	0	0	0	0	0	Coatlán Zapotec	0	0	0	0	0	0	0	0	0	0	0	0	0	m	0	0	7.0	0	0	0
zpr	0	1	0	0	0	0	0	0	0	0	0	0	0	0	m	0	0	1	0	0	0	0	0	0	0	0	0	0	Santiago Xanica Zapotec	0	0	0	0	0	0	0	0	0	0	0	0	0	m	0	0	6.5	0	0	0
zpu	0	6	0	0	0	0	-	0	0	-	0	en	ZPU	Fri Dec 28 10:39:06 CST 2012	m	0	zpu	2	0	-	no	zpu	0	0	0	Oto-Manguean, Zapotecan, Zapotec.	-	-	Yalálag Zapotec	-	ZPU	-	-	0	0	245028	0	3	0	0	0	324214	0	0	-	5.0	0	-	zpu
zpt	0	1	0	0	0	0	SOUTHERN EJUTLA ZAPOTECO, SAN VICENTE COATLÁN ZAPOTEC, COATLÁN ZAPOTECO	0	0	-	0	en es	ZPT	Fri Dec 28 10:38:05 CST 2012	m	0	zpt	1	0	-	no	zpt	0	0	0	Oto-Manguean, Zapotecan, Zapotec.	-	-	San Vicente Coatlán Zapotec	-	ZPT	-	-	0	0	9490	0	2	0	0	0	253712	0	0	SOUTHERN EJUTLA ZAPOTECO, SAN VICENTE COATLÁN ZAPOTEC, COATLÁN ZAPOTECO	6.0	0	-	zpt
zpw	0	0	0	0	0	0	0	0	0	0	0	0	0	0	m	0	0	0	0	0	0	0	0	0	0	0	0	0	Zaniza Zapotec	0	0	0	0	0	0	0	0	0	0	0	0	0	m	0	0	6.5	0	0	0
zpv	0	2	0	0	0	0	SAN BALTAZAR CHICHICAPAN ZAPOTEC, EASTERN OCOTLÁN ZAPOTECO	0	0	-	0	en es	ZPV	Fri Dec 28 10:39:41 CST 2012	m	0	zpv	4	0	-	no	zpv	0	0	0	Oto-Manguean, Zapotecan, Zapotec.	-	-	Chichicapan Zapotec	-	ZPV	-	-	0	0	270285	0	2	0	0	0	270667	0	0	SAN BALTAZAR CHICHICAPAN ZAPOTEC, EASTERN OCOTLÁN ZAPOTECO	7.0	0	-	zpv
zpi	0	3	0	0	0	0	SANTA MARÍA QUIEGOLANI ZAPOTEC, QUIEGOLANI ZAPOTEC, WESTERN YAUTEPEC ZAPOTECO	0	0	-	0	en es	ZPI	Fri Dec 28 10:32:47 CST 2012	m	0	zpi	2	0	-	no	zpi	0	0	0	Oto-Manguean, Zapotecan, Zapotec.	-	-	Santa María Quiegolani Zapotec	-	ZPI	-	-	0	0	231521	0	2	0	0	0	331607	0	0	SANTA MARÍA QUIEGOLANI ZAPOTEC, QUIEGOLANI ZAPOTEC, WESTERN YAUTEPEC ZAPOTECO	5.0	0	-	zpi
zph	0	0	0	0	0	0	0	0	0	0	0	0	0	0	m	0	0	0	0	0	0	0	0	0	0	0	0	0	Totomachapan Zapotec	0	0	0	0	0	0	0	0	0	0	0	0	0	m	0	0	7.0	0	0	0
zpk	0	0	0	0	0	0	0	0	0	0	0	0	0	0	m	0	0	0	0	0	0	0	0	0	0	0	0	0	Tlacolulita Zapotec	0	0	0	0	0	0	0	0	0	0	0	0	0	m	0	0	8.0	0	0	0
zpj	0	0	0	0	0	0	0	0	0	0	0	0	0	0	m	0	0	0	0	0	0	0	0	0	0	0	0	0	Quiavicuzas Zapotec	0	0	0	0	0	0	0	0	0	0	0	0	0	m	0	0	6.0	0	0	0
zpm	0	3	0	0	0	0	EASTERN MIAHUATLÁN ZAPOTECO, SAN JUAN MIXTEPEC ZAPOTECO, MIXTEPEC ZAPOTEC	0	0	-	0	en es	ZPM	Fri Dec 28 10:37:16 CST 2012	m	0	zpm	1	0	-	no	zpm	0	0	0	Oto-Manguean, Zapotecan, Zapotec.	-	-	Mixtepec Zapotec	-	ZPM	-	-	0	0	27687	0	2	0	0	0	257719	0	0	EASTERN MIAHUATLÁN ZAPOTECO, SAN JUAN MIXTEPEC ZAPOTECO, MIXTEPEC ZAPOTEC	5.0	0	zao	zpm
zpl	0	3	0	0	0	0	EASTERN SOLA DE VEGA ZAPOTEC, SOLA DE VEGA ESTE ZAPOTECO	0	0	-	0	en es	ZPL	Fri Dec 28 10:32:17 CST 2012	m	0	zpl	1	0	-	no	zpl	0	1	0	Oto-Manguean, Zapotecan, Zapotec.	-	-	Lachixío Zapotec	-	ZPL	-	-	0	0	230865	0	2	0	0	0	327803	0	0	EASTERN SOLA DE VEGA ZAPOTEC, SOLA DE VEGA ESTE ZAPOTECO	5.0	0	-	zpl
zpo	0	3	0	0	0	0	NORTHEASTERN MIAHUATLÁN, SAN FRANCISCO LOGUECHE ZAPOTECO, SAN CRISTÓBAL AMATLÁN ZAPOTECO, AMATLÁN ZAPOTEC	0	0	-	0	en	ZPO	Fri Dec 28 10:37:19 CST 2012	m	0	zpo	1	0	-	no	zpo	0	0	0	Oto-Manguean, Zapotecan, Zapotec.	-	-	Amatlán Zapotec	-	ZPO	-	-	0	0	265826	0	3	0	0	0	361314	0	0	NORTHEASTERN MIAHUATLÁN, SAN FRANCISCO LOGUECHE ZAPOTECO, SAN CRISTÓBAL AMATLÁN ZAPOTECO, AMATLÁN ZAPOTEC	5.0	0	-	zpo
zpn	0	0	0	0	0	0	0	0	0	0	0	0	0	0	m	0	0	0	0	0	0	0	0	0	0	0	0	0	Santa Inés Yatzechi Zapotec	0	0	0	0	0	0	0	0	0	0	0	0	0	m	0	0	6.0	0	0	0
zpa	0	0	0	0	0	0	NORTHWESTERN TEHUANTEPEC ZAPOTECO, SANTIAGO LACHIGUIRI ZAPOTECO, LACHIGUIRI ZAPOTEC	0	0	-	0	en	ZPA	Wed Nov 7 14:27:48 CST 2012	m	0	zpa	0	0	-	no	zpa	0	0	0	Oto-Manguean, Zapotecan, Zapotec.	zpl	-	Lachiguiri Zapotec	-	ZPA	zpl	-	0	0	1326	0	2	0	0	0	3448	0	0	NORTHWESTERN TEHUANTEPEC ZAPOTECO, SANTIAGO LACHIGUIRI ZAPOTECO, LACHIGUIRI ZAPOTEC	6.5	0	zap	zpa
zpc	0	2	0	0	0	0	CHOAPAN ZAPOTEC, CHOÁPAM ZAPOTECO	0	0	-	0	en es	ZPC	Fri Dec 28 10:32:12 CST 2012	m	0	zpc	2	0	-	no	zpc	0	0	0	Oto-Manguean, Zapotecan, Zapotec.	-	-	Choapan Zapotec	-	ZPC	-	-	0	0	225342	0	2	0	0	0	289527	0	0	CHOAPAN ZAPOTEC, CHOÁPAM ZAPOTECO	8.0	1	-	zpc
zpb	0	0	0	0	0	0	0	0	0	0	0	0	0	0	m	0	0	0	0	0	0	0	0	0	0	0	0	0	Yautepec Zapotec	0	0	0	0	0	0	0	0	0	0	0	0	0	m	0	0	7.0	0	0	0
zpe	0	0	0	0	0	0	0	0	0	0	0	0	0	0	m	0	0	0	0	0	0	0	0	0	0	0	0	0	Petapa Zapotec	0	0	0	0	0	0	0	0	0	0	0	0	0	m	0	0	6.5	0	0	0
zpd	0	2	0	0	0	0	0	0	0	0	0	0	0	0	m	0	0	1	0	0	0	0	0	0	0	0	0	0	Southeastern Ixtlán Zapotec	0	0	0	0	0	0	0	0	0	0	0	0	0	m	0	0	6.5	0	0	0
zpg	0	3	0	0	0	0	0	0	0	0	0	0	0	0	m	0	0	1	0	0	0	0	0	0	0	0	0	0	Guevea De Humboldt Zapotec	0	0	0	0	0	0	0	0	0	0	0	0	0	m	0	0	5.0	0	0	0
zpf	0	2	0	0	0	0	SAN PEDRO QUIATONI ZAPOTEC, QUIATONI ZAPOTECO, EASTERN TLACOLULA ZAPOTECO	0	0	0	0	en	ZPF	Thu Jan 10 10:35:26 CST 2013	m	0	zpf	1	0	-	no	zpf	0	0	0	Oto-Manguean, Zapotecan, Zapotec.	-	-	San Pedro Quiatoni Zapotec	0	0	0	0	0	0	0	0	1	0	0	0	6249	0	0	0	5.0	0	zaw zab myk	0
uok	0	0	0	0	0	0	0	0	0	0	0	0	0	0	m	0	0	0	0	0	0	0	0	0	0	0	0	0	Uokha	0	0	0	0	0	0	0	0	0	0	0	0	0	m	0	0	6.0	0	0	0
yzg	0	0	0	0	0	0	0	0	0	0	0	0	0	0	m	0	0	0	0	0	0	0	0	0	0	0	0	0	E'ma Buyang	0	0	0	0	0	0	0	0	0	0	0	0	0	m	0	0	8.0	0	0	0
yzk	0	0	0	0	0	0	0	0	0	0	0	0	0	0	m	0	0	0	0	0	0	0	0	0	0	0	0	0	Zokhuo	0	0	0	0	0	0	0	0	0	0	0	0	0	m	0	0	6.5	0	0	0
vun	0	0	0	0	0	0	0	0	0	0	0	0	0	0	m	0	0	0	0	0	0	0	0	0	0	0	0	0	Vunjo	0	0	0	0	0	0	0	0	0	0	0	0	0	m	0	0	6.0	0	0	0
vum	0	0	0	0	0	0	0	0	0	0	0	0	0	0	m	0	0	0	0	0	0	0	0	0	0	0	0	0	Vumbu	0	0	0	0	0	0	0	0	0	0	0	0	0	m	0	0	7.0	0	0	0
ivb	0	2	0	0	0	0	0	0	0	0	0	0	0	0	m	0	0	0	0	0	0	0	0	1	0	0	0	0	Ibatan	0	0	0	0	0	0	0	0	0	0	0	0	0	m	0	0	4.0	1	0	0
ivv	0	7	0	0	0	0	-	0	0	-	0	en	IVV	-	m	0	ivv	4	0	-	no	ivv	0	0	0	Austronesian, Malayo-Polynesian, Western Malayo-Polynesian, Northern Philippine, Bashiic-Central Luzon-Northern Mindoro, Bashiic, Ivatan.	iv	-	Ivatan	-	IVV	iv	-	0	0	24313	0	0	0	0	0	0	0	0	-	5.0	0	bik	ivv
vut	0	2	0	0	0	0	0	0	0	0	0	0	0	0	m	0	0	2	0	0	0	0	0	0	0	0	0	0	Vute	0	0	0	0	0	0	0	0	0	0	0	0	0	m	0	0	5.0	0	0	0
wpc	0	0	0	0	0	0	0	0	0	0	0	0	0	0	m	0	0	0	0	0	0	0	0	0	0	0	0	0	Maco	0	0	0	0	0	0	0	0	0	0	0	0	0	m	0	0	6.0	0	0	0
gdq	0	7	0	0	0	0	0	0	0	0	0	0	0	0	m	0	0	3	0	0	0	0	0	0	0	0	0	0	Mehri	0	0	0	0	0	0	0	0	0	0	0	0	0	m	0	0	7.0	0	0	0
gdr	0	4	0	0	0	0	0	0	0	0	1	0	0	0	m	0	0	1	0	0	0	0	0	0	0	0	0	0	Wipi	0	0	0	0	0	0	0	0	0	0	0	0	0	m	0	0	5.0	1	0	0
gds	0	0	0	0	0	0	0	0	0	0	0	0	0	0	m	0	0	0	0	0	0	0	0	0	0	0	0	0	Ghandruk Sign Language	0	0	0	0	0	0	0	0	0	0	0	0	0	m	0	0	8.5	0	0	0
gdt	0	0	0	0	0	0	0	0	0	0	0	0	0	0	m	0	0	0	0	0	0	0	0	0	0	0	0	0	Kungardutyi	0	0	0	0	0	0	0	0	0	0	0	0	0	m	0	0	10.0	0	0	0
gdu	0	0	0	0	0	0	0	0	0	0	0	0	0	0	m	0	0	0	0	0	0	0	0	0	0	0	0	0	Gudu	0	0	0	0	0	0	0	0	0	0	0	0	0	0	0	0	6.0	0	0	0
gdx	0	0	0	0	0	0	0	0	0	0	0	0	0	0	m	0	0	0	0	0	0	0	0	0	0	0	0	0	Godwari	0	0	0	0	0	0	0	0	0	0	0	0	0	m	0	0	6.5	0	0	0
gda	0	0	0	0	0	0	0	0	0	0	0	0	0	0	m	0	0	0	0	0	0	0	0	0	0	0	0	0	Gade Lohar	0	0	0	0	0	0	0	0	0	0	0	0	0	m	0	0	6.0	0	0	0
gdb	0	2	0	0	0	0	0	0	0	0	1	0	0	0	m	0	0	1	0	0	0	0	0	0	0	0	0	0	Gadaba	0	0	0	0	0	0	0	0	0	0	0	0	0	0	0	0	6.0	1	0	0
gdc	0	0	0	0	0	0	0	0	0	0	0	0	0	0	m	0	0	0	0	0	0	0	0	0	0	0	0	0	Gugu Badhun	0	0	0	0	0	0	0	0	0	0	0	0	0	m	0	0	9.0	0	0	0
gdd	0	1	0	0	0	0	0	0	0	0	1	0	0	0	m	0	0	2	0	0	0	0	0	2	0	0	0	0	Gedaged	0	0	0	0	0	0	0	0	0	0	0	0	0	m	0	0	5.0	1	0	0
gde	0	5	0	0	0	0	GOUDE, CHEKE, TCHADE, SHEDE, MAPODI, MAPUDA, MUDAYE, MOCIGIN, MOTCHEKIN	0	0	0	1	en	GDE	Sat Jan 5 12:37:30 CST 2013	m	0	gde	1	0	-	no	gde	0	0	0	Afro-Asiatic, Chadic, Biu-Mandara, A, A.8.	-	-	Gude	0	0	0	0	0	0	0	0	1	0	0	0	217017	0	0	0	5.0	1	son	0
gdf	0	1	0	0	0	0	0	0	0	0	0	0	0	0	m	0	0	1	0	0	0	0	0	0	0	0	0	0	Guduf-Gava	0	0	0	0	0	0	0	0	0	0	0	0	0	m	0	0	5.0	0	0	0
gdg	0	4	0	0	0	0	0	0	0	0	1	0	0	0	m	0	0	3	0	0	0	0	0	1	0	0	0	0	Ga'dang	0	0	0	0	0	0	0	0	0	0	0	0	0	m	0	0	5.0	2	0	0
gdh	0	1	0	0	0	0	0	0	0	0	1	0	0	0	m	0	0	0	0	0	0	0	0	0	0	0	0	0	Gadjerawang	0	0	0	0	0	0	0	0	0	0	0	0	0	m	0	0	8.5	1	0	0
gdi	0	0	0	0	0	0	0	0	0	0	0	0	0	0	m	0	0	0	0	0	0	0	0	0	0	0	0	0	Gundi	0	0	0	0	0	0	0	0	0	0	0	0	0	m	0	0	6.0	0	0	0
gdj	0	0	0	0	0	0	0	0	0	0	0	0	0	0	m	0	0	0	0	0	0	0	0	0	0	0	0	0	Gurdjar	0	0	0	0	0	0	0	0	0	0	0	0	0	m	0	0	8.5	0	0	0
gdk	0	0	0	0	0	0	0	0	0	0	0	0	0	0	m	0	0	0	0	0	0	0	0	0	0	0	0	0	Gadang	0	0	0	0	0	0	0	0	0	0	0	0	0	m	0	0	7.0	0	0	0
gdl	0	3	0	0	0	0	0	0	0	0	1	0	0	0	m	0	0	0	0	0	0	0	0	0	0	0	0	0	Dirasha	0	0	0	0	0	0	0	0	0	0	0	0	0	m	0	0	5.0	2	0	0
gdm	0	6	0	0	0	0	0	0	0	0	0	0	0	0	m	0	0	2	0	0	0	0	0	0	0	0	0	0	Laal	0	0	0	0	0	0	0	0	0	0	0	0	0	m	0	0	7.0	0	0	0
gdn	0	1	0	0	0	0	0	0	0	0	1	0	0	0	m	0	0	0	0	0	0	0	0	0	0	0	0	0	Umanakaina	0	0	0	0	0	0	0	0	0	0	0	0	0	m	0	0	5.0	1	0	0
gdo	0	7	0	0	0	0	0	0	0	0	0	0	0	0	m	0	0	1	0	0	0	0	0	0	0	0	0	0	Godoberi	0	0	0	0	0	0	0	0	0	0	0	0	0	0	0	0	7.0	0	0	0
fvr	0	7	0	0	0	0	0	0	0	0	1	0	0	0	m	0	0	1	0	0	0	0	0	0	0	0	0	0	Fur	0	0	0	0	0	0	0	0	0	0	0	0	0	m	0	0	5.0	1	0	0
xxe-nbj-bil	0	0	0	0	0	0	0	0	0	0	0	0	0	0	m	0	0	0	0	0	0	0	0	0	0	0	0	0	0	0	0	0	0	0	0	0	0	0	0	0	Bilinarra	0	m	0	0	7.7	0	0	0
tvy	0	0	0	0	0	0	0	0	0	0	0	0	0	0	m	0	0	0	0	0	0	0	0	0	0	0	0	0	Timor Pidgin	0	0	0	0	0	0	0	0	0	0	0	0	0	m	0	0	10.0	0	0	0
tvu	0	0	0	0	0	0	0	0	0	0	0	0	0	0	m	0	0	0	0	0	0	0	0	0	0	0	0	0	Tunen	0	0	0	0	0	0	0	0	0	0	0	0	0	m	0	0	5.0	0	0	0
tvt	0	2	0	0	0	0	0	0	0	0	0	0	0	0	m	0	0	1	0	0	0	0	0	0	0	0	0	0	Tutsa Naga	0	0	0	0	0	0	0	0	0	0	0	0	0	m	0	0	6.0	0	0	0
tvw	0	0	0	0	0	0	0	0	0	0	0	0	0	0	m	0	0	0	0	0	0	0	0	0	0	0	0	0	Sedoa	0	0	0	0	0	0	0	0	0	0	0	0	0	m	0	0	5.0	0	0	0
tvs	0	0	0	0	0	0	0	0	0	0	0	0	0	0	m	0	0	0	0	0	0	0	0	0	0	0	0	0	Taveta	0	0	0	0	0	0	0	0	0	0	0	0	0	m	0	0	5.0	0	0	0
tvm	0	0	0	0	0	0	0	0	0	0	0	0	0	0	m	0	0	0	0	0	0	0	0	0	0	0	0	0	Tela-Masbuar	0	0	0	0	0	0	0	0	0	0	0	0	0	m	0	0	6.5	0	0	0
tvl	1	4	0	0	0	0	ELLICE, ELLICEAN, TUVALU	0	0	-	1	en	ELL	-	b	8	tvl	2	1789.0	-	no	tvl	0	1	0	Austronesian, Malayo-Polynesian, Central-Eastern, Eastern Malayo-Polynesian, Oceanic, Central-Eastern Oceanic, Remote Oceanic, Central Pacific, East Fijian-Polynesian, Polynesian, Nuclear, Samoic-Outlier, Ellicean.	vl	-	Tuvaluan	-	ELL	vl	-	1789.0	0	138393	1	0	4163	0	0	0	0	0	ELLICE, ELLICEAN, TUVALU	3.0	2	tkl mi rar	tvl
tvo	0	9	0	0	0	0	0	0	0	0	1	0	0	0	b	0	0	4	0	0	0	0	0	3	0	0	0	0	Tidore	0	0	0	0	0	0	0	0	0	0	0	0	0	m	0	0	6.0	3	0	0
tvn	0	0	0	0	0	0	0	0	0	0	0	0	0	0	m	0	0	0	0	0	0	0	0	0	0	0	0	0	Tavoyan	0	0	0	0	0	0	0	0	0	0	0	0	0	m	0	0	6.0	0	0	0
tvk	0	4	0	0	0	0	0	0	0	0	0	0	0	0	m	0	0	1	0	0	0	0	0	0	0	0	0	0	Southeast Ambrym	0	0	0	0	0	0	0	0	0	0	0	0	0	m	0	0	5.0	0	0	0
tve	0	0	0	0	0	0	0	0	0	0	0	0	0	0	m	0	0	0	0	0	0	0	0	0	0	0	0	0	Te'un	0	0	0	0	0	0	0	0	0	0	0	0	0	m	0	0	10.0	0	0	0
eze	0	0	0	0	0	0	0	0	0	0	0	0	0	0	m	0	0	0	0	0	0	0	0	0	0	0	0	0	Uzekwe	0	0	0	0	0	0	0	0	0	0	0	0	0	m	0	0	6.0	0	0	0
tva	0	0	0	0	0	0	0	0	0	0	0	0	0	0	m	0	0	0	0	0	0	0	0	0	0	0	0	0	Vaghua	0	0	0	0	0	0	0	0	0	0	0	0	0	m	0	0	6.0	0	0	0
eza	0	0	0	0	0	0	0	0	0	0	0	0	0	0	m	0	0	0	0	0	0	0	0	0	0	0	0	0	Ezaa	0	0	0	0	0	0	0	0	0	0	0	0	0	m	0	0	5.0	0	0	0
jgk	0	0	0	0	0	0	0	0	0	0	0	0	0	0	m	0	0	0	0	0	0	0	0	0	0	0	0	0	Gwak	0	0	0	0	0	0	0	0	0	0	0	0	0	m	0	0	6.0	0	0	0
xxx-coo-x-kla	0	0	0	0	0	0	COMOX-SLIAMMON	0	0	-	0	en	COO	-	m	0	coo-x-kla	0	0	-	no	xxx-coo-x-kla	0	0	0	Salishan, Central Salish, Northern.	-	-	Comox (Klahoose)	-	COO	-	-	0	0	1248	0	0	0	0	0	0	0	0	COMOX-SLIAMMON	7.7	0	coo-x-sli	xxx-coo-x-kla
jgo	0	2	0	0	0	0	0	0	0	0	0	0	0	0	b	2	0	0	4605.0	0	0	0	0	0	0	0	0	0	Ngomba	0	0	0	0	4605.0	0	0	1	0	4847	0	0	0	0	0	0	5.0	0	0	0
dds	0	3	0	0	0	0	0	0	0	0	0	0	0	0	m	0	0	1	0	0	0	0	0	0	0	0	0	0	Donno So Dogon	0	0	0	0	0	0	0	0	0	0	0	0	0	m	0	0	5.0	0	0	0
ddr	0	0	0	0	0	0	0	0	0	0	0	0	0	0	m	0	0	0	0	0	0	0	0	0	0	0	0	0	Dhudhuroa	0	0	0	0	0	0	0	0	0	0	0	0	0	m	0	0	7.7	0	0	0
jgb	0	0	0	0	0	0	0	0	0	0	0	0	0	0	m	0	0	0	0	0	0	0	0	0	0	0	0	0	Ngbee	0	0	0	0	0	0	0	0	0	0	0	0	0	m	0	0	10.0	0	0	0
ddw	0	0	0	0	0	0	0	0	0	0	0	0	0	0	m	0	0	0	0	0	0	0	0	0	0	0	0	0	Dawera-Daweloor	0	0	0	0	0	0	0	0	0	0	0	0	0	m	0	0	7.0	0	0	0
jge	0	0	0	0	0	0	0	0	0	0	0	0	0	0	m	0	0	0	0	0	0	0	0	0	0	0	0	0	Judeo-Georgian	0	0	0	0	0	0	0	0	0	0	0	0	0	m	0	0	6.0	0	0	0
ddj	0	6	0	0	0	0	0	0	0	0	1	0	0	0	m	0	0	1	0	0	0	0	0	0	0	0	0	0	Jaru	0	0	0	0	0	0	0	0	0	0	0	0	0	m	0	0	7.0	1	0	0
ddi	0	0	0	0	0	0	0	0	0	0	0	0	0	0	m	0	0	0	0	0	0	0	0	0	0	0	0	0	West Goodenough	0	0	0	0	0	0	0	0	0	0	0	0	0	m	0	0	6.0	0	0	0
ddo	0	6	0	0	0	0	0	0	0	0	1	0	0	0	m	2	0	1	0.0	0	0	0	0	0	0	0	0	0	Tsez	0	0	0	0	0	0	0	1	0	76	0	0	0	0	0	0	6.5	1	0	0
ddn	0	0	0	0	0	0	DANDAWA	0	0	den	0	en	DEN	-	m	0	ddn	0	0	-	no	ddn	0	0	0	Nilo-Saharan, Songhai, Southern.	-	-	Dendi (Benin)	-	DEN	-	-	0	0	4710	0	0	0	0	0	0	0	0	DANDAWA	3.0	0	-	ddn
dda	0	0	0	0	0	0	0	0	0	0	0	0	0	0	m	0	0	0	0	0	0	0	0	0	0	0	0	0	Dadi Dadi	0	0	0	0	0	0	0	0	0	0	0	0	0	m	0	0	8.5	0	0	0
ddg	0	1	0	0	0	0	0	0	0	0	1	0	0	0	b	22	0	0	5773.0	0	0	0	0	0	0	0	0	0	Fataluku	0	0	0	0	1443.25	0	0	1	0	12758	0	0	0	0	0	0	6.0	1	0	0
dde	0	0	0	0	0	0	0	0	0	0	0	0	0	0	m	0	0	0	0	0	0	0	0	0	0	0	0	0	Doondo	0	0	0	0	0	0	0	0	0	0	0	0	0	m	0	0	6.0	0	0	0
ddd	0	0	0	0	0	0	0	0	0	0	0	0	0	0	m	0	0	0	0	0	0	0	0	0	0	0	0	0	Dongotono	0	0	0	0	0	0	0	0	0	0	0	0	0	m	0	0	6.0	0	0	0
acb	0	0	0	0	0	0	0	0	0	0	0	0	0	0	m	0	0	0	0	0	0	0	0	0	0	0	0	0	Áncá	0	0	0	0	0	0	0	0	0	0	0	0	0	m	0	0	6.0	0	0	0
aca	0	8	0	0	0	0	0	0	0	0	0	0	0	0	m	0	0	5	0	0	0	0	0	0	0	0	0	0	Achagua	0	0	0	0	0	0	0	0	0	0	0	0	0	m	0	0	6.5	0	0	0
acf	0	4	0	0	0	0	-	0	0	0	0	en fr	ACF	Sun Dec 23 11:51:01 CST 2012	b	20	acf	1	0.0	-	no	-	0	0	0	-	-	-	Saint Lucian Creole French	0	0	0	0	0	0	0	1	27	3639	0	0	250329	0	0	0	5.0	2	ht crs rcf mfe	0
ace	0	11		0	0	not found	ATJEH, ATJEHNESE, ACHINESE, ACHEHNESE	1.06	0	atj	1	en id	ATJ	Fri Dec 28 16:19:23 CST 2012	v	1677	ace	4	72971	-	no	ace	1	2	0	Austronesian, Malayo-Polynesian, Western Malayo-Polynesian, Sundic, Malayic, Achinese-Chamic, Achinese.	-	ace	Achinese	ace	ATJ	-	-	2252	Bahsa Acèh	18252	0	11	401009		Acehnese	820313	0	0	ATJEH, ATJEHNESE, ACHINESE, ACHEHNESE	3.0	1	su id	ace
acd	0	2	0	0	0	0	-	0	0	0	0	en	ACD	Sun Dec 30 11:05:51 CST 2012	m	0	acd	0	0	-	no	acd	0	0	0	Niger-Congo, Atlantic-Congo, Volta-Congo, Kwa, Nyo, Potou-Tano, Tano, Guang, North Guang.	-	-	Gikyode	0	0	0	0	0	0	0	0	1	0	0	0	309496	0	0	0	5.0	3	ak nzi	0
ack	0	1	0	0	0	0	0	0	0	0	1	0	0	0	m	0	0	0	0	0	0	0	0	0	0	0	0	0	Aka-Kora	0	0	0	0	0	0	0	0	0	0	0	0	0	m	0	0	10.0	1	0	0
aci	0	2	0	0	0	0	0	0	0	0	1	0	0	0	m	0	0	1	0	0	0	0	0	0	0	0	0	0	Aka-Cari	0	0	0	0	0	0	0	0	0	0	0	0	0	m	0	0	10.0	1	0	0
ach	0	5	0	0	0	0	ACOLI, ATSCHOLI, SHULI, GANG, LWO, LWOO, AKOLI, ACOOLI, LOG ACOLI, DOK ACOLI	0	0	-	1	en	ACO	Mon Oct 1 17:14:56 CDT 2012	m	1	ach	2	0.0	-	no	ach	0	1	0	Nilo-Saharan, Eastern Sudanic, Nilotic, Western, Luo, Southern, Luo-Acholi, Alur-Acholi, Lango-Acholi.	ac	-	Acoli	-	ACO	ac	-	0	0	34547	1	180	11	0	0	206658	0	0	ACOLI, ATSCHOLI, SHULI, GANG, LWO, LWOO, AKOLI, ACOOLI, LOG ACOLI, DOK ACOLI	5.0	1	luo	ach
acn	0	3	0	0	0	0	ACHUNG, ATSANG, ACH'ANG, ACANG, AHCHAN, NGACANG, NGATSANG, NGACHANG, NGAC'ANG, NGO CHANG, MÖNGHSA	0	0	0	0	en	ACN	Sun Dec 30 19:59:30 CST 2012	m	0	acn	1	0	-	no	acn	0	0	0	Sino-Tibetan, Tibeto-Burman, Lolo-Burmese, Burmish, Northern.	-	-	Achang	0	0	0	0	0	0	0	0	1	0	0	0	231686	0	0	0	7.0	0	bo-Latn	0
acm	0	7	0	0	0	0	0	0	0	0	0	0	0	0	m	0	0	2	0	0	0	0	0	3	0	0	0	0	Mesopotamian Arabic	0	0	0	0	0	0	0	0	0	0	0	0	0	m	0	0	3.0	0	0	0
acl	0	1	0	0	0	0	0	0	0	0	1	0	0	0	m	0	0	0	0	0	0	0	0	0	0	0	0	0	Akar-Bale	0	0	0	0	0	0	0	0	0	0	0	0	0	m	0	0	10.0	1	0	0
acs	0	0	0	0	0	0	0	0	0	0	0	0	0	0	m	0	0	0	0	0	0	0	0	0	0	0	0	0	Acroá	0	0	0	0	0	0	0	0	0	0	0	0	0	m	0	0	10.0	0	0	0
acr	0	4	0	0	0	0	RABINAL QUICHÉ	0	0	-	1	en es	ACR	Sun Dec 23 12:03:22 CST 2012	m	0	acr	1	0	-	no	acr	0	1	0	Mayan, Quichean-Mamean, Greater Quichean, Quichean, Quiche-Achi.	-	-	Achi	-	ACR	-	-	0	0	30620	0	1	0	0	0	29653	0	0	RABINAL QUICHÉ	5.0	1	cak qut ckw quc	acr
acq	0	0	0	0	0	0	0	0	0	0	0	0	0	0	m	0	0	0	0	0	0	0	0	0	0	0	0	0	Ta'izzi-Adeni Arabic	0	0	0	0	0	0	0	0	0	0	0	0	0	m	0	0	6.0	0	0	0
acp	0	0	0	0	0	0	0	0	0	0	0	0	0	0	m	0	0	0	0	0	0	0	0	0	0	0	0	0	Eastern Acipa	0	0	0	0	0	0	0	0	0	0	0	0	0	m	0	0	6.0	0	0	0
acw	0	3	0	0	0	0	0	0	0	0	0	0	0	0	m	0	0	1	0	0	0	0	0	0	0	0	0	0	Hijazi Arabic	0	0	0	0	0	0	0	0	0	0	0	0	0	m	0	0	6.0	0	0	0
acv	0	7	0	0	0	0	0	0	0	0	0	0	0	0	m	0	0	1	0	0	0	0	0	2	0	0	0	0	Achumawi	0	0	0	0	0	0	0	0	0	0	0	0	0	m	0	0	8.5	2	0	0
acu	0	25	0	0	0	0	ACHUAR, ACHUAL, ACHUARA, ACHUALE, JIVARO, MAINA	0	0	acu	2	en	ACU	Sun Dec 23 12:03:29 CST 2012	m	0	acu	5	0	-	no	acu	0	0	0	Jivaroan.	-	-	Achuar-Shiwiar	-	ACU	-	-	0	0	341851	0	5	0	0	0	391902	0	0	ACHUAR, ACHUAL, ACHUARA, ACHUALE, JIVARO, MAINA	5.0	4	hub jiv agr	acu
act	0	0	0	0	0	0	0	0	0	0	0	0	0	0	m	0	0	0	0	0	0	0	0	0	0	0	0	0	Achterhoeks	0	0	0	0	0	0	0	0	0	0	0	0	0	m	0	0	5.0	0	0	0
acz	0	1	0	0	0	0	0	0	0	0	0	0	0	0	m	0	0	0	0	0	0	0	0	0	0	0	0	0	Acheron	0	0	0	0	0	0	0	0	0	0	0	0	0	m	0	0	5.0	0	0	0
acy	0	2	0	0	0	0	0	0	0	0	0	0	0	0	m	0	0	1	0	0	0	0	0	0	0	0	0	0	Cypriot Arabic	0	0	0	0	0	0	0	0	0	0	0	0	0	m	0	0	7.0	0	0	0
acx	0	3	0	0	0	0	0	0	0	0	1	0	0	0	m	0	0	2	0	0	0	0	0	1	0	0	0	0	Omani Arabic	0	0	0	0	0	0	0	0	0	0	0	0	0	m	0	0	5.0	1	0	0
bjg	0	1	0	0	0	0	0	0	0	0	1	0	0	0	m	0	0	0	0	0	0	0	0	0	0	0	0	0	Bidyogo	0	0	0	0	0	0	0	0	0	0	0	0	0	m	0	0	6.0	1	0	0
bjf	0	0	0	0	0	0	0	0	0	0	0	0	0	0	m	0	0	0	0	0	0	0	0	0	0	0	0	0	Aramaic	0	0	0	0	0	0	0	0	0	0	0	0	0	0	0	0	8.5	0	0	0
bje	0	0	0	0	0	0	0	0	0	0	0	0	0	0	m	0	0	0	0	0	0	0	0	0	0	0	0	0	Biao-Jiao Mien	0	0	0	0	0	0	0	0	0	0	0	0	0	m	0	0	6.0	0	0	0
bjc	0	1	0	0	0	0	0	0	0	0	1	0	0	0	m	0	0	0	0	0	0	0	0	0	0	0	0	0	Bariji	0	0	0	0	0	0	0	0	0	0	0	0	0	m	0	0	6.0	1	0	0
bjb	0	2	0	0	0	0	0	0	0	0	0	0	0	0	m	0	0	1	0	0	0	0	0	0	0	0	0	0	Banggarla	0	0	0	0	0	0	0	0	0	0	0	0	0	m	0	0	10.0	0	0	0
bja	0	1	0	0	0	0	0	0	0	0	0	0	0	0	m	0	0	0	0	0	0	0	0	0	0	0	0	0	Budza	0	0	0	0	0	0	0	0	0	0	0	0	0	m	0	0	6.0	0	0	0
bjo	0	1	0	0	0	0	0	0	0	0	0	0	0	0	m	0	0	0	0	0	0	0	0	0	0	0	0	0	Mid-Southern Banda	0	0	0	0	0	0	0	0	0	0	0	0	0	m	0	0	6.0	0	0	0
bjn	0	1		0	0	not found	BANJARESE, BANDJARESE, BANJAR MALAY	1.00	0	-	0	en	BJN	-	v	1280	bjn	0	730481	-	no	bjn	1	0	0	Austronesian, Malayo-Polynesian, Western Malayo-Polynesian, Sundic, Malayic, Malayan, Local Malay.	-	bjn	Banjar	bjn	BJN	-	-	2195	Bahasa Banjar	97819	0	0	1341060		Banjar	0	v	0	BANJARESE, BANDJARESE, BANJAR MALAY	3.0	0	id ms su min jv	bjn
bjm	0	0	0	0	0	0	0	0	0	0	0	0	0	0	m	0	0	0	0	0	0	0	0	0	0	0	0	0	Bajelani	0	0	0	0	0	0	0	0	0	0	0	0	0	m	0	0	7.0	0	0	0
bjl	0	0	0	0	0	0	0	0	0	0	0	0	0	0	m	0	0	0	0	0	0	0	0	0	0	0	0	0	Bulu (Papua New Guinea)	0	0	0	0	0	0	0	0	0	0	0	0	0	m	0	0	6.0	0	0	0
bjk	0	0	0	0	0	0	0	0	0	0	0	0	0	0	m	0	0	0	0	0	0	0	0	0	0	0	0	0	Barok	0	0	0	0	0	0	0	0	0	0	0	0	0	m	0	0	4.0	0	0	0
bjj	0	0	0	0	0	0	0	0	0	0	0	0	0	0	m	0	0	0	0	0	0	0	0	0	0	0	0	0	Kanauji	0	0	0	0	0	0	0	0	0	0	0	0	0	m	0	0	6.5	0	0	0
bji	0	3	0	0	0	0	0	0	0	0	1	0	0	0	m	0	0	2	0	0	0	0	0	0	0	0	0	0	Burji	0	0	0	0	0	0	0	0	0	0	0	0	0	m	0	0	5.0	2	0	0
bjh	0	1	0	0	0	0	0	0	0	0	1	0	0	0	m	0	0	1	0	0	0	0	0	1	0	0	0	0	Bahinemo	0	0	0	0	0	0	0	0	0	0	0	0	0	m	0	0	5.0	1	0	0
bjw	0	0	0	0	0	0	0	0	0	0	0	0	0	0	m	0	0	0	0	0	0	0	0	0	0	0	0	0	Bakwé	0	0	0	0	0	0	0	0	0	0	0	0	0	m	0	0	6.0	0	0	0
bjv	0	0	0	0	0	0	MBAY BEDIONDO, MBAY BEJONDO, BEDIONDO MBAI, BÉDJONDE, BEDJONDO, BEDIONDO, NANGNDA	0	0	0	0	en	MAP	Mon Dec 31 15:33:48 CST 2012	m	0	bjv	0	0	-	no	bjv	0	0	0	Nilo-Saharan, Central Sudanic, West, Bongo-Bagirmi, Sara-Bagirmi, Sara, Sara Proper.	-	-	Bedjond	0	0	0	0	0	0	0	0	1	0	0	0	253156	0	0	0	5.0	0	-	0
bju	0	0	0	0	0	0	0	0	0	0	0	0	0	0	m	0	0	0	0	0	0	0	0	0	0	0	0	0	Busuu	0	0	0	0	0	0	0	0	0	0	0	0	0	m	0	0	8.5	0	0	0
bjt	0	3	0	0	0	0	0	0	0	0	0	0	0	0	m	0	0	1	0	0	0	0	0	0	0	0	0	0	Balanta-Ganja	0	0	0	0	0	0	0	0	0	0	0	0	0	m	0	0	4.0	0	0	0
bjs	0	0	0	0	0	0	0	0	0	0	0	0	0	0	m	0	0	0	0	0	0	0	0	0	0	0	0	0	Bajan	0	0	0	0	0	0	0	0	0	0	0	0	0	m	0	0	6.0	0	0	0
bjr	0	7	0	0	0	0	BINUMARIA, BINAMARIR	0	0	0	1	en	BJR	Thu Jan 10 12:46:01 CST 2013	m	0	bjr	5	0	-	no	bjr	0	2	0	Trans-New Guinea, Main Section, Central and Western, East New Guinea Highlands, Eastern, Tairora.	-	-	Binumarien	0	0	0	0	0	0	0	0	288	0	0	0	272025	0	0	0	5.0	1	stn aia	0
bjp	0	0	0	0	0	0	0	0	0	0	0	0	0	0	m	0	0	0	0	0	0	0	0	0	0	0	0	0	Fanamaket	0	0	0	0	0	0	0	0	0	0	0	0	0	m	0	0	6.0	0	0	0
bjz	0	1	0	0	0	0	0	0	0	0	0	0	0	0	m	0	0	2	0	0	0	0	0	0	0	0	0	0	Baruga	0	0	0	0	0	0	0	0	0	0	0	0	0	m	0	0	5.0	0	0	0
bjy	0	2	0	0	0	0	0	0	0	0	1	0	0	0	m	0	0	1	0	0	0	0	0	0	0	0	0	0	Bayali	0	0	0	0	0	0	0	0	0	0	0	0	0	m	0	0	10.0	1	0	0
bjx	0	0	0	0	0	0	0	0	0	0	0	0	0	0	m	0	0	0	0	0	0	0	0	0	0	0	0	0	Banao Itneg	0	0	0	0	0	0	0	0	0	0	0	0	0	m	0	0	6.0	0	0	0
her	0	8	0	0	0	0	OTJIHERERO, OCHIHERERO	0	0	-	0	en	HER	-	b	33	hz	1	3223.0	-	no	her	0	1	0	Niger-Congo, Atlantic-Congo, Volta-Congo, Benue-Congo, Bantoid, Southern, Narrow Bantu, Central, R, Herero (R.30).	hr	hz	Herero	hz	HER	hr	-	1611.5	0	45364	1	0	15819	0	0	0	0	0	OTJIHERERO, OCHIHERERO	5.0	0	kwn nyk	her
hed	0	0	0	0	0	0	0	0	0	0	0	0	0	0	m	0	0	0	0	0	0	0	0	0	0	0	0	0	Herdé	0	0	0	0	0	0	0	0	0	0	0	0	0	m	0	0	5.0	0	0	0
heg	0	1	0	0	0	0	0	0	0	0	0	0	0	0	m	0	0	0	0	0	0	0	0	5	0	0	0	0	Helong	0	0	0	0	0	0	0	0	0	0	0	0	0	m	0	0	5.0	0	0	0
hea	0	3	0	0	0	0	0	0	0	0	0	0	0	0	m	0	0	1	0	0	0	0	0	0	0	0	0	0	Northern Qiandong Miao	0	0	0	0	0	0	0	0	0	0	0	0	0	m	0	0	5.0	0	0	0
heb	14	24		0	4	aff-dic	IVRIT	0.58	0	hbr	0	en	HBR	-	v	133903	he	5	581781083	-	yes	heb	1	9	0	Afro-Asiatic, Semitic, Central, South, Canaanite.	q	he	Hebrew	he	HBR	q	-	3317	עברית	5066145	0	0	360855054	.il	Hebrew	0	v	0	IVRIT	1.0	21	yi	heb
hem	0	2	0	0	0	0	0	0	0	0	0	0	0	0	m	0	0	1	0	0	0	0	0	0	0	0	0	0	Hemba	0	0	0	0	0	0	0	0	0	0	0	0	0	m	0	0	6.0	0	0	0
heh	0	2	0	0	0	0	KIHEHE	0	0	0	0	en	HEH	Sat Jan 5 14:18:42 CST 2013	m	0	heh	1	0	-	no	heh	0	0	0	Niger-Congo, Atlantic-Congo, Volta-Congo, Benue-Congo, Bantoid, Southern, Narrow Bantu, Central, G, Bena-Kinga (G.60).	-	-	Hehe	0	0	0	0	0	0	0	0	1	0	0	0	136050	0	0	0	5.0	0	kde lue bem wmw	0
hei	0	2	0	0	0	0	0	0	0	0	0	0	0	0	m	0	0	1	0	0	0	0	0	0	0	0	0	0	Heiltsuk	0	0	0	0	0	0	0	0	0	0	0	0	0	m	0	0	7.0	0	0	0
uig	1	11		0	0	fedora no	UIGHUR, UYGUR, UIGUR, UIGHUIR, UIGUIR, WEIWUER, WIGA	1.03	0	uig	0	en	UIG	-	v	2896	ug	3	1773110	-	no	uig	1	1	0	Altaic, Turkic, Eastern.	ug	ug	Uyghur	ug	UIG	ug	-	5582	Oyghurque	2264267	0	0	2480425		Uyghur	0	v	0	UIGHUR, UYGUR, UIGUR, UIGHUIR, UIGUIR, WEIWUER, WIGA	2.0	0	uz tt ky azj-Cyrl	uig
uis	0	1	0	0	0	0	0	0	0	0	0	0	0	0	m	0	0	2	0	0	0	0	0	1	0	0	0	0	Uisai	0	0	0	0	0	0	0	0	0	0	0	0	0	m	0	0	5.0	0	0	0
uiv	0	0	0	0	0	0	0	0	0	0	0	0	0	0	m	0	0	0	0	0	0	0	0	0	0	0	0	0	Iyive	0	0	0	0	0	0	0	0	0	0	0	0	0	m	0	0	6.5	0	0	0
oht	0	0	0	0	0	0	0	0	0	0	0	0	0	0	m	0	0	0	0	0	0	0	0	0	0	0	0	0	Old Hittite	0	0	0	0	0	0	0	0	0	0	0	0	0	m	0	0	7.7	0	0	0
ohu	0	0	0	0	0	0	0	0	0	0	0	0	0	0	m	0	0	0	0	0	0	0	0	0	0	0	0	0	Old Hungarian	0	0	0	0	0	0	0	0	0	0	0	0	0	m	0	0	7.7	0	0	0
cpi	0	2	0	0	0	0	0	0	0	0	0	0	0	0	m	0	0	0	0	0	0	0	0	0	0	0	0	0	Chinese Pidgin English	0	0	0	0	0	0	0	0	0	0	0	0	0	m	0	0	6.5	0	0	0
cpn	0	0	0	0	0	0	0	0	0	0	0	0	0	0	m	0	0	0	0	0	0	0	0	0	0	0	0	0	Cherepon	0	0	0	0	0	0	0	0	0	0	0	0	0	m	0	0	6.0	0	0	0
cpo	0	0	0	0	0	0	0	0	0	0	0	0	0	0	m	0	0	0	0	0	0	0	0	0	0	0	0	0	Kpeego	0	0	0	0	0	0	0	0	0	0	0	0	0	m	0	0	7.0	0	0	0
cpa	0	4	0	0	0	0	-	0	0	-	1	en	CPA	Mon Dec 24 09:42:47 CST 2012	m	0	cpa	1	0	-	no	cpa	0	0	0	Oto-Manguean, Chinantecan.	-	-	Palantla Chinantec	-	CPA	-	-	0	0	199314	0	2	0	0	0	244281	0	0	-	6.0	1	-	cpa
cpb	0	5	0	0	0	0	0	0	0	0	0	0	0	0	m	0	0	0	0	0	0	0	0	0	0	0	0	0	Ucayali-Yurúa Ashéninka	0	0	0	0	0	0	0	0	0	0	0	0	0	m	0	0	5.0	1	0	0
cpc	0	3	0	0	0	0	0	0	0	0	0	0	0	0	m	0	0	2	0	0	0	0	0	0	0	0	0	0	Ajyíninka Apurucayali	0	0	0	0	0	0	0	0	0	0	0	0	0	m	0	0	6.5	1	0	0
rxd	0	0	0	0	0	0	0	0	0	0	0	0	0	0	m	0	0	0	0	0	0	0	0	0	0	0	0	0	Ngardi	0	0	0	0	0	0	0	0	0	0	0	0	0	m	0	0	8.5	0	0	0
cpg	0	0	0	0	0	0	0	0	0	0	0	0	0	0	m	0	0	0	0	0	0	0	0	0	0	0	0	0	Cappadocian Greek	0	0	0	0	0	0	0	0	0	0	0	0	0	m	0	0	9.0	0	0	0
cpx	0	2	0	0	0	0	0	0	0	0	0	0	0	0	m	3	0	0	0.0	0	0	0	0	1	0	0	0	0	Pu-Xian Chinese	0	0	0	0	0	0	0	1	0	714	0	0	0	0	0	0	5.0	0	0	0
cpy	0	1	0	0	0	0	0	0	0	0	0	0	0	0	m	0	0	0	0	0	0	0	0	0	0	0	0	0	South Ucayali Ashéninka	0	0	0	0	0	0	0	0	0	0	0	0	0	m	0	0	6.5	0	0	0
cps	0	0	0	0	0	0	0	0	0	0	0	0	0	0	v	87	0	0	11728.0	0	0	0	0	0	0	0	0	0	Capiznon	0	0	0	0	977.333333333	0	0	1	0	37059	0	0	0	0	0	0	6.0	0	0	0
cpu	0	24	0	0	0	0	PICHIS, ASHÉNINCA	0	0	cpu	2	en	CPU	Wed Oct 3 20:49:21 CDT 2012	m	0	cpu	9	0	-	no	cpu	0	3	0	Arawakan, Maipuran, Southern Maipuran, Campa.	-	-	Pichis Ashéninka	-	CPU	-	-	0	0	137636	0	3	0	0	0	175471	0	0	PICHIS, ASHÉNINCA	6.5	3	cni cjo	cpu
rxw	0	0	0	0	0	0	0	0	0	0	0	0	0	0	m	0	0	0	0	0	0	0	0	0	0	0	0	0	Karuwali	0	0	0	0	0	0	0	0	0	0	0	0	0	m	0	0	9.0	0	0	0
mnx	0	7	0	0	0	0	0	0	0	0	1	0	0	0	m	0	0	5	0	0	0	0	0	2	0	0	0	0	Manikion	0	0	0	0	0	0	0	0	0	0	0	0	0	m	0	0	5.0	1	0	0
mny	0	0	0	0	0	0	0	0	0	0	0	0	0	0	m	0	0	0	0	0	0	0	0	0	0	0	0	0	Manyawa	0	0	0	0	0	0	0	0	0	0	0	0	0	m	0	0	5.0	0	0	0
mnz	0	2	0	0	0	0	0	0	0	0	1	0	0	0	m	0	0	4	0	0	0	0	0	0	0	0	0	0	Moni	0	0	0	0	0	0	0	0	0	0	0	0	0	m	0	0	5.0	1	0	0
scn	0	3		0	0	not found	CALABRO-SICILIAN, SICILIANU	1.04	0	-	1	en it	SCN	-	v	17869	scn	0	4242556	-	no	scn	0	0	0	Indo-European, Italic, Romance, Italo-Western, Italo-Dalmatian.	-	scn	Sicilian	scn	SCN	-	-	3005	Sicilianu	965453	0	0	10127955		Sicilian	0	0	0	CALABRO-SICILIAN, SICILIANU	5.0	1	it co	scn
sci	0	0	0	0	0	0	0	0	0	0	0	0	0	0	m	0	0	0	0	0	0	0	0	0	0	0	0	0	Sri Lankan Creole Malay	0	0	0	0	0	0	0	0	0	0	0	0	0	m	0	0	4.0	0	0	0
sch	0	0	0	0	0	0	0	0	0	0	0	0	0	0	m	0	0	0	0	0	0	0	0	0	0	0	0	0	Sakachep	0	0	0	0	0	0	0	0	0	0	0	0	0	m	0	0	6.0	0	0	0
sck	0	0	0	0	0	0	0	0	0	0	0	0	0	0	m	0	0	0	0	0	0	0	0	0	0	0	0	0	Sadri	0	0	0	0	0	0	0	0	0	0	0	0	0	m	0	0	3.0	0	0	0
qvm	0	17	0	0	0	0	-	0	0	-	0	en	QEI	Thu Dec 27 21:30:34 CST 2012	m	1	qvm	0	0.0	-	no	qvm	0	1	0	Quechuan, Quechua I.	-	-	Margos-Yarowilca-Lauricocha Quechua	-	QEI	-	-	0	0	311935	1	3	1	0	0	354060	0	0	-	5.0	1	qvh qxo qxn qvn	qvm
mnp	0	3	0	0	0	0	0	0	0	0	0	0	0	0	m	1	0	1	0.0	0	0	0	0	0	0	0	0	0	Min Bei Chinese	0	0	0	0	0	0	0	1	0	664	0	0	0	0	0	0	5.0	0	0	0
mnq	0	7	0	0	0	0	0	0	0	0	0	0	0	0	m	0	0	0	0	0	0	0	0	0	0	0	0	0	Minriq	0	0	0	0	0	0	0	0	0	0	0	0	0	m	0	0	6.5	0	0	0
mnr	0	5	0	0	0	0	0	0	0	0	1	0	0	0	m	0	0	1	0	0	0	0	0	1	0	0	0	0	Mono (USA)	0	0	0	0	0	0	0	0	0	0	0	0	0	m	0	0	8.0	2	0	0
mns	0	13	0	0	0	0	0	0	0	0	0	0	0	0	m	1	0	1	0.0	0	0	0	0	0	0	0	0	0	Mansi	0	0	0	0	0	0	0	1	0	1438	0	0	0	0	0	0	6.5	0	0	0
mnu	0	0	0	0	0	0	0	0	0	0	0	0	0	0	m	0	0	0	0	0	0	0	0	0	0	0	0	0	Mer	0	0	0	0	0	0	0	0	0	0	0	0	0	m	0	0	6.5	0	0	0
mnv	0	3	0	0	0	0	0	0	0	0	1	0	0	0	m	0	0	2	0	0	0	0	0	0	0	0	0	0	Rennell-Bellona	0	0	0	0	0	0	0	0	0	0	0	0	0	m	0	0	5.0	1	0	0
mnw	0	9	0	0	0	0	0	0	0	0	2	0	0	0	m	1	0	5	0.0	0	0	0	0	1	0	0	0	0	Mon	0	0	0	0	0	0	0	1	0	237	0	0	0	0	0	0	4.0	3	0	0
mnh	0	2	0	0	0	0	0	0	0	0	1	0	0	0	m	0	0	0	0	0	0	0	0	0	0	0	0	0	Mono (Democratic Republic of Congo)	0	0	0	0	0	0	0	0	0	0	0	0	0	m	0	0	6.0	2	0	0
mni	0	13	0	0	0	0	0	0	0	0	0	0	0	0	b	1	0	4	0.0	0	0	0	0	2	0	0	0	0	Manipuri	0	0	0	0	0	0	0	1	0	21	0	0	0	0	0	0	2.0	0	0	0
mnj	0	0	0	0	0	0	0	0	0	0	0	0	0	0	m	0	0	0	0	0	0	0	0	0	0	0	0	0	Munji	0	0	0	0	0	0	0	0	0	0	0	0	0	m	0	0	6.0	0	0	0
mnk	0	8	0	0	0	0	MANDING, MANDINGO, MANDINGUE, MANDINQUE, MANDE, SOCÉ	0	0	0	0	en	MNK	Tue Jan 8 08:53:36 CST 2013	m	0	mnk	4	0	Allan Callister	no	mnk	0	0	0	Niger-Congo, Mande, Western, Central-Southwestern, Central, Manding-Jogo, Manding-Vai, Manding-Mokole, Manding, Manding-West.	-	-	Mandinka	0	0	0	0	0	0	0	0	37	0	0	0	262027	0	0	0	5.0	0	emk dyu kao bm kus	0
mnl	0	0	0	0	0	0	0	0	0	0	0	0	0	0	m	0	0	0	0	0	0	0	0	0	0	0	0	0	Tiale	0	0	0	0	0	0	0	0	0	0	0	0	0	m	0	0	6.5	0	0	0
mnm	0	1	0	0	0	0	0	0	0	0	0	0	0	0	m	0	0	0	0	0	0	0	0	0	0	0	0	0	Mapena	0	0	0	0	0	0	0	0	0	0	0	0	0	m	0	0	6.0	0	0	0
mnn	0	0	0	0	0	0	0	0	0	0	0	0	0	0	m	0	0	0	0	0	0	0	0	0	0	0	0	0	Southern Mnong	0	0	0	0	0	0	0	0	0	0	0	0	0	m	0	0	6.0	0	0	0
scu	0	0	0	0	0	0	0	0	0	0	0	0	0	0	m	0	0	0	0	0	0	0	0	0	0	0	0	0	Shumcho	0	0	0	0	0	0	0	0	0	0	0	0	0	m	0	0	6.0	0	0	0
mna	0	5	0	0	0	0	0	0	0	0	2	0	0	0	m	0	0	4	0	0	0	0	0	1	0	0	0	0	Mbula	0	0	0	0	0	0	0	0	0	0	0	0	0	m	0	0	4.0	2	0	0
mnb	0	5	0	0	0	0	WUNA, MOUNAN	0	0	0	0	en	MYN	Tue Jan 8 08:43:44 CST 2013	m	1	mnb	3	0.0	-	no	mnb	0	0	0	Austronesian, Malayo-Polynesian, Western Malayo-Polynesian, Sulawesi, Muna-Buton, Muna.	-	-	Muna	0	0	0	0	0	0	0	1	4	699	0	0	149094	0	0	0	6.5	7	ja-Latn	0
mnc	0	15	0	0	0	0	0	0	0	0	0	0	0	0	h	110	0	5	11162.0	0	0	0	0	1	0	0	0	0	Manchu	0	0	0	0	5581.0	0	0	1	0	53794	0	0	0	0	0	0	8.5	1	0	0
mnd	0	0	0	0	0	0	0	0	0	0	0	0	0	0	m	0	0	0	0	0	0	0	0	0	0	0	0	0	Mondé	0	0	0	0	0	0	0	0	0	0	0	0	0	m	0	0	8.5	0	0	0
mne	0	2	0	0	0	0	0	0	0	0	0	0	0	0	m	0	0	1	0	0	0	0	0	0	0	0	0	0	Naba	0	0	0	0	0	0	0	0	0	0	0	0	0	m	0	0	6.0	0	0	0
mnf	0	4	0	0	0	0	-	0	0	0	1	en	MUN	Tue Jan 8 08:27:11 CST 2013	m	0	mnf	5	0	-	no	mnf	0	0	0	Niger-Congo, Atlantic-Congo, Volta-Congo, Benue-Congo, Bantoid, Southern, Wide Grassfields, Narrow Grassfields, Momo.	-	-	Mundani	0	0	0	0	0	0	0	0	1	0	0	0	239346	0	0	0	5.0	1	mnk bwu	0
mng	0	3	0	0	0	0	0	0	0	0	1	0	0	0	m	0	0	3	0	0	0	0	0	1	0	0	0	0	Eastern Mnong	0	0	0	0	0	0	0	0	0	0	0	0	0	m	0	0	6.0	3	0	0
zmj	0	1	0	0	0	0	0	0	0	0	1	0	0	0	m	0	0	0	0	0	0	0	0	0	0	0	0	0	Maridjabin	0	0	0	0	0	0	0	0	0	0	0	0	0	m	0	0	8.5	1	0	0
smo	0	11		0	0	not found	-	1.10	0	smy	2	en	SMY	Mon Aug 13 09:01:35 CDT 2012	v	420	sm	3	65092	Tim Knapp, Soane Tupou, James Collins, Sonya Van Schaijik	no	smo	0	0	0	Austronesian, Malayo-Polynesian, Central-Eastern, Eastern Malayo-Polynesian, Oceanic, Central-Eastern Oceanic, Remote Oceanic, Central Pacific, East Fijian-Polynesian, Polynesian, Nuclear, Samoic-Outlier, Samoan.	sm	sm	Samoan	sm	SMY	sm	Tim Knapp, Soane Tupou, James Collins, Sonya Van Schaijik	2213	Gagana Samoa	6061899	0	503	223231		Samoan	1789411	0	0	-	1.0	4	fud tkl tvl haw	smo
zmh	0	0	0	0	0	0	0	0	0	0	0	0	0	0	m	0	0	0	0	0	0	0	0	0	0	0	0	0	Makolkol	0	0	0	0	0	0	0	0	0	0	0	0	0	m	0	0	10.0	0	0	0
zmi	0	3	0	0	0	0	0	0	0	0	0	0	0	0	m	0	0	1	0	0	0	0	0	0	0	0	0	0	Negeri Sembilan Malay	0	0	0	0	0	0	0	0	0	0	0	0	0	m	0	0	6.5	0	0	0
zmn	0	0	0	0	0	0	0	0	0	0	0	0	0	0	m	0	0	0	0	0	0	0	0	0	0	0	0	0	Mbangwe	0	0	0	0	0	0	0	0	0	0	0	0	0	m	0	0	6.0	0	0	0
qvj	0	0	0	0	0	0	0	0	0	0	0	0	0	0	m	0	0	0	0	0	0	0	0	0	0	0	0	0	Loja Highland Quichua	0	0	0	0	0	0	0	0	0	0	0	0	0	m	0	0	8.0	0	0	0
zml	0	2	0	0	0	0	0	0	0	0	1	0	0	0	m	0	0	1	0	0	0	0	0	0	0	0	0	0	Madngele	0	0	0	0	0	0	0	0	0	0	0	0	0	m	0	0	8.5	1	0	0
smn	0	0	0	0	0	0	INARI 'LAPPISH', ANAR, 'FINNISH LAPP', 'LAPP', SÁMI, SAMIC, SAAM, SAAME	0	0	0	0	en	LPI	Wed Sep 19 17:35:56 CDT 2012	m	27	smn	0	0.0	Neeta Jääskö	no	smn	0	0	0	Uralic, Finno-Ugric, Finno-Permic, Finno-Cheremisic, Finno-Mordvinic, Finno-Lappic, Lappic, Eastern.	-	-	Inari Sami	0	0	0	0	0	0	0	1	53	1054	0	0	32678	0	0	0	2.0	0	-	0
zmb	0	0	0	0	0	0	0	0	0	0	0	0	0	0	m	0	0	0	0	0	0	0	0	0	0	0	0	0	Zimba	0	0	0	0	0	0	0	0	0	0	0	0	0	m	0	0	6.0	0	0	0
zmc	0	3	0	0	0	0	0	0	0	0	1	0	0	0	m	0	0	1	0	0	0	0	0	0	0	0	0	0	Margany	0	0	0	0	0	0	0	0	0	0	0	0	0	m	0	0	10.0	1	0	0
zma	0	1	0	0	0	0	0	0	0	0	1	0	0	0	m	0	0	0	0	0	0	0	0	0	0	0	0	0	Manda (Australia)	0	0	0	0	0	0	0	0	0	0	0	0	0	m	0	0	8.5	1	0	0
zmf	0	0	0	0	0	0	0	0	0	0	0	0	0	0	m	0	0	0	0	0	0	0	0	0	0	0	0	0	Mfinu	0	0	0	0	0	0	0	0	0	0	0	0	0	m	0	0	6.0	0	0	0
smm	0	0	0	0	0	0	0	0	0	0	0	0	0	0	m	0	0	0	0	0	0	0	0	0	0	0	0	0	Musasa	0	0	0	0	0	0	0	0	0	0	0	0	0	m	0	0	6.5	0	0	0
zmd	0	1	0	0	0	0	0	0	0	0	1	0	0	0	m	0	0	0	0	0	0	0	0	0	0	0	0	0	Maridan	0	0	0	0	0	0	0	0	0	0	0	0	0	m	0	0	8.5	1	0	0
zme	0	1	0	0	0	0	0	0	0	0	1	0	0	0	m	0	0	0	0	0	0	0	0	0	0	0	0	0	Mangerr	0	0	0	0	0	0	0	0	0	0	0	0	0	m	0	0	10.0	1	0	0
zmz	0	0	0	0	0	0	0	0	0	0	0	0	0	0	m	0	0	0	0	0	0	0	0	0	0	0	0	0	Mbandja	0	0	0	0	0	0	0	0	0	0	0	0	0	m	0	0	5.0	0	0	0
zmx	0	7	0	0	0	0	0	0	0	0	0	0	0	0	m	0	0	2	0	0	0	0	0	1	0	0	0	0	Bomitaba	0	0	0	0	0	0	0	0	0	0	0	0	0	m	0	0	6.5	0	0	0
zmy	0	0	0	0	0	0	0	0	0	0	0	0	0	0	m	0	0	0	0	0	0	0	0	0	0	0	0	0	Mariyedi	0	0	0	0	0	0	0	0	0	0	0	0	0	m	0	0	8.5	0	0	0
qve	0	0	0	0	0	0	-	0	0	0	0	en	QEA	Thu Jan 10 08:02:41 CST 2013	m	0	qve	0	0	-	no	qve	0	0	0	Quechuan, Quechua II, C.	-	-	Eastern Apurímac Quechua	0	0	0	0	0	0	0	0	1	0	0	0	224215	0	0	0	4.0	0	quz quy quf qvs qvz qxa qva qup qug qxu quh qvc qul	0
zmr	0	5	0	0	0	0	0	0	0	0	1	0	0	0	m	0	0	1	0	0	0	0	0	0	0	0	0	0	Maranunggu	0	0	0	0	0	0	0	0	0	0	0	0	0	m	0	0	8.5	1	0	0
zms	0	0	0	0	0	0	0	0	0	0	0	0	0	0	m	0	0	0	0	0	0	0	0	0	0	0	0	0	Mbesa	0	0	0	0	0	0	0	0	0	0	0	0	0	m	0	0	6.0	0	0	0
zmp	0	0	0	0	0	0	0	0	0	0	0	0	0	0	m	0	0	0	0	0	0	0	0	0	0	0	0	0	Mpuono	0	0	0	0	0	0	0	0	0	0	0	0	0	m	0	0	6.0	0	0	0
zmq	0	2	0	0	0	0	0	0	0	0	0	0	0	0	m	0	0	1	0	0	0	0	0	0	0	0	0	0	Mituku	0	0	0	0	0	0	0	0	0	0	0	0	0	m	0	0	6.0	0	0	0
zmv	0	0	0	0	0	0	0	0	0	0	0	0	0	0	m	0	0	0	0	0	0	0	0	0	0	0	0	0	Mbariman-Gudhinma	0	0	0	0	0	0	0	0	0	0	0	0	0	m	0	0	10.0	0	0	0
zmw	0	0	0	0	0	0	0	0	0	0	0	0	0	0	m	0	0	0	0	0	0	0	0	0	0	0	0	0	Mbo (Democratic Republic of Congo)	0	0	0	0	0	0	0	0	0	0	0	0	0	m	0	0	6.0	0	0	0
zmt	0	2	0	0	0	0	0	0	0	0	1	0	0	0	m	0	0	1	0	0	0	0	0	0	0	0	0	0	Maringarr	0	0	0	0	0	0	0	0	0	0	0	0	0	m	0	0	8.5	1	0	0
zmu	0	4	0	0	0	0	0	0	0	0	1	0	0	0	m	0	0	1	0	0	0	0	0	0	0	0	0	0	Muruwari	0	0	0	0	0	0	0	0	0	0	0	0	0	m	0	0	10.0	1	0	0
smh	0	0	0	0	0	0	0	0	0	0	0	0	0	0	m	0	0	0	0	0	0	0	0	0	0	0	0	0	Samei	0	0	0	0	0	0	0	0	0	0	0	0	0	m	0	0	8.0	0	0	0
xxe-hnu-tou	0	0	0	0	0	0	0	0	0	0	0	0	0	0	m	0	0	0	0	0	0	0	0	0	0	0	0	0	0	0	0	0	0	0	0	0	0	0	0	0	Tum	0	m	0	0	7.7	0	0	0
pbu	1	8	0	0	0	0	0	0	0	0	0	0	0	0	m	0	0	1	0	0	0	0	0	1	0	0	0	0	Northern Pashto	0	0	0	0	0	0	0	0	0	0	0	0	0	m	0	0	4.0	0	0	0
pbt	0	3	0	0	0	0	0	0	0	0	1	0	0	0	b	0	0	2	0	0	0	0	0	1	0	0	0	0	Southern Pashto	0	0	0	0	0	0	0	0	0	0	0	0	0	m	0	0	1.0	1	0	0
pbv	0	2	0	0	0	0	0	0	0	0	0	0	0	0	m	0	0	1	0	0	0	0	0	0	0	0	0	0	Pnar	0	0	0	0	0	0	0	0	0	0	0	0	0	m	0	0	6.0	0	0	0
pbp	0	1	0	0	0	0	0	0	0	0	1	0	0	0	m	0	0	0	0	0	0	0	0	0	0	0	0	0	Badyara	0	0	0	0	0	0	0	0	0	0	0	0	0	m	0	0	6.0	1	0	0
pbs	0	2	0	0	0	0	0	0	0	0	0	0	0	0	m	0	0	2	0	0	0	0	0	3	0	0	0	0	Central Pame	0	0	0	0	0	0	0	0	0	0	0	0	0	m	0	0	6.0	0	0	0
pbr	0	2	0	0	0	0	0	0	0	0	0	0	0	0	m	0	0	1	0	0	0	0	0	0	0	0	0	0	Pangwa	0	0	0	0	0	0	0	0	0	0	0	0	0	m	0	0	6.0	0	0	0
smc	0	1	0	0	0	0	0	0	0	0	1	0	0	0	m	0	0	0	0	0	0	0	0	0	0	0	0	0	Som	0	0	0	0	0	0	0	0	0	0	0	0	0	m	0	0	7.0	1	0	0
pby	0	1	0	0	0	0	0	0	0	0	1	0	0	0	m	0	0	0	0	0	0	0	0	0	0	0	0	0	Pyu	0	0	0	0	0	0	0	0	0	0	0	0	0	m	0	0	8.0	1	0	0
pbe	0	2	0	0	0	0	0	0	0	0	0	0	0	0	m	0	0	1	0	0	0	0	0	0	0	0	0	0	Mezontla Popoloca	0	0	0	0	0	0	0	0	0	0	0	0	0	m	0	0	8.0	0	0	0
pbg	0	0	0	0	0	0	0	0	0	0	0	0	0	0	m	0	0	0	0	0	0	0	0	0	0	0	0	0	Paraujano	0	0	0	0	0	0	0	0	0	0	0	0	0	m	0	0	8.5	0	0	0
pbf	0	2	0	0	0	0	0	0	0	0	0	0	0	0	m	0	0	1	0	0	0	0	0	0	0	0	0	0	Coyotepec Popoloca	0	0	0	0	0	0	0	0	0	0	0	0	0	m	0	0	7.0	0	0	0
pbc	0	0	0	0	0	0	INGARIKO, EREMAGOK, KAPON	0	0	0	0	en	PBC	Wed Jan 9 20:11:17 CST 2013	m	0	pbc	0	0	-	no	pbc	0	0	0	Carib, Northern, East-West Guiana, Macushi-Kapon, Kapon.	-	-	Patamona	0	0	0	0	0	0	0	0	1	0	0	0	215849	0	0	0	6.5	0	ake kng	0
pbb	0	22	0	0	0	0	NASA YUWE	0	0	pbb	1	en	PBB	Thu Dec 27 20:54:10 CST 2012	m	0	pbb	11	0	-	no	pbb	0	2	0	Paezan.	-	-	Páez	-	PBB	-	-	0	0	1635	0	2	0	0	0	3014	0	0	NASA YUWE	6.5	3	-	pbb
pbl	0	0	0	0	0	0	0	0	0	0	0	0	0	0	m	0	0	0	0	0	0	0	0	0	0	0	0	0	Mak (Nigeria)	0	0	0	0	0	0	0	0	0	0	0	0	0	m	0	0	6.0	0	0	0
pbo	0	1	0	0	0	0	0	0	0	0	1	0	0	0	m	0	0	0	0	0	0	0	0	0	0	0	0	0	Papel	0	0	0	0	0	0	0	0	0	0	0	0	0	m	0	0	5.0	1	0	0
pbn	0	0	0	0	0	0	0	0	0	0	0	0	0	0	m	0	0	0	0	0	0	0	0	0	0	0	0	0	Kpasam	0	0	0	0	0	0	0	0	0	0	0	0	0	m	0	0	6.0	0	0	0
pbi	0	2	0	0	0	0	PODOKO, PADUKO, PODOKWO, PODOGO, PADOGO, PADOKWA, PAWDAWKWA, PAREKWA, GWADI PAREKWA, KUDALA	0	0	0	0	en	PBI	Wed Jan 9 16:06:06 CST 2013	m	0	pbi	5	0	-	no	pbi	0	0	0	Afro-Asiatic, Chadic, Biu-Mandara, A, A.4, Mandara Proper, Podoko.	-	-	Parkwa	0	0	0	0	0	0	0	0	1	0	0	0	272566	0	0	0	5.0	0	hig	0
pbh	0	12	0	0	0	0	0	0	0	0	0	0	0	0	m	0	0	1	0	0	0	0	0	0	0	0	0	0	E'ñapa Woromaipu	0	0	0	0	0	0	0	0	0	0	0	0	0	m	0	0	5.0	0	0	0
qvy	0	0	0	0	0	0	0	0	0	0	0	0	0	0	m	0	0	0	0	0	0	0	0	0	0	0	0	0	Queyu	0	0	0	0	0	0	0	0	0	0	0	0	0	m	0	0	6.5	0	0	0
xxx-ja-Latn	0	0	0	0	0	0	-	0	0	-	0	en	JPN	-	m	0	ja-Latn	0	0	-	no	xxx-ja-Latn	0	0	0	Japanese, Japanese.	-	-	Japanese (Romaji)	-	JPN	-	-	0	0	247948	0	0	0	0	0	0	0	0	-	7.7	0	mi tkl	xxx-ja-Latn
qvz	0	4	0	0	0	0	BOBONAZA QUICHUA, NORTHERN PASTAZA QUICHUA, PASTAZA QUICHUA, ALAMA, CANELOS QUICHUA, SARAYACU QUICHUA	0	0	-	0	en es	QLB	Thu Dec 27 21:39:02 CST 2012	m	0	qvz	2	0	-	no	qvz	0	0	0	Quechuan, Quechua II, B.	-	-	Northern Pastaza Quichua	-	QLB	-	-	0	0	363002	0	3	0	0	0	408137	0	0	BOBONAZA QUICHUA, NORTHERN PASTAZA QUICHUA, PASTAZA QUICHUA, ALAMA, CANELOS QUICHUA, SARAYACU QUICHUA	6.5	0	qup qvs qug	qvz
xow	0	1	0	0	0	0	0	0	0	0	1	0	0	0	m	0	0	0	0	0	0	0	0	0	0	0	0	0	Kowaki	0	0	0	0	0	0	0	0	0	0	0	0	0	m	0	0	8.5	1	0	0
qvw	0	13	0	0	0	0	SOUTHERN HUANCAYO QUECHUA, HUANCA HUAYLLA QUECHUA	0	0	-	0	en	QHU	Thu Dec 27 21:41:48 CST 2012	m	2	qvw	3	0.0	-	no	qvw	0	0	0	Quechuan, Quechua I.	-	-	Huaylla Wanca Quechua	-	QHU	-	-	0	0	889	1	1	1016	0	0	815	0	0	SOUTHERN HUANCAYO QUECHUA, HUANCA HUAYLLA QUECHUA	5.0	0	qvn	qvw
haw	0	12		0	0	firefox add-on	OLELO HAWAI'I, 'OLELO HAWAI'I MAKUAHINE	0.83	0	hwi	1	en	HWI	-	v	1842	haw	1	59822	Keola Donaghy, Joseph Colton, Jim Thompson	yes	haw	1	1	0	Austronesian, Malayo-Polynesian, Central-Eastern, Eastern Malayo-Polynesian, Oceanic, Central-Eastern Oceanic, Remote Oceanic, Central Pacific, East Fijian-Polynesian, Polynesian, Nuclear, East, Central, Marquesic.	-	haw	Hawaiian	haw	HWI	-	Keola Donaghy, Joseph Colton, Jim Thompson	1636	Hawai`i	2071159	0	0	239016		Hawaiian	0	0	0	OLELO HAWAI'I, 'OLELO HAWAI'I MAKUAHINE	2.0	2	to mlu stn bm tkl mi sm fj	haw
xop	0	1	0	0	0	0	0	0	0	0	1	0	0	0	m	0	0	0	0	0	0	0	0	0	0	0	0	0	Kopar	0	0	0	0	0	0	0	0	0	0	0	0	0	m	0	0	6.0	1	0	0
qvp	0	0	0	0	0	0	0	0	0	0	0	0	0	0	m	0	0	0	0	0	0	0	0	0	0	0	0	0	Pacaraos Quechua	0	0	0	0	0	0	0	0	0	0	0	0	0	m	0	0	7.0	0	0	0
xxe-clw-mid	0	0	0	0	0	0	0	0	0	0	0	0	0	0	m	0	0	0	0	0	0	0	0	0	0	0	0	0	0	0	0	0	0	0	0	0	0	0	0	0	Middle Chulym	0	m	0	0	7.7	0	0	0
xog	0	0	0	0	0	0	LUSOGA, OLUSOGA	0	0	-	0	en	SOG	-	m	0	xog	0	0	Minah Nabirye, Gilles-Maurice de Schryver	no	xog	0	0	0	Niger-Congo, Atlantic-Congo, Volta-Congo, Benue-Congo, Bantoid, Southern, Narrow Bantu, Central, J, Nyoro-Ganda (J.10).	-	-	Soga	-	SOG	-	Minah Nabirye, Gilles-Maurice de Schryver	0	0	10956	0	0	0	0	0	0	0	0	LUSOGA, OLUSOGA	4.0	0	lg hay nyo	xog
xod	0	1	0	0	0	0	0	0	0	0	1	0	0	0	m	0	0	0	0	0	0	0	0	0	0	0	0	0	Kokoda	0	0	0	0	0	0	0	0	0	0	0	0	0	m	0	0	6.5	1	0	0
xoc	0	0	0	0	0	0	0	0	0	0	0	0	0	0	m	0	0	0	0	0	0	0	0	0	0	0	0	0	O'chi'chi'	0	0	0	0	0	0	0	0	0	0	0	0	0	m	0	0	10.0	0	0	0
xon	0	3	0	0	0	0	0	0	0	0	0	0	0	0	m	0	0	3	0	0	0	0	0	1	0	0	0	0	Konkomba	0	0	0	0	0	0	0	0	0	0	0	0	0	m	0	0	5.0	1	0	0
xoo	0	0	0	0	0	0	0	0	0	0	0	0	0	0	m	0	0	0	0	0	0	0	0	0	0	0	0	0	Xukurú	0	0	0	0	0	0	0	0	0	0	0	0	0	m	0	0	9.0	0	0	0
qvs	0	27	0	0	0	0	UCAYALI, LAMISTA, LAMISTO, LAMA, LAMANO, MOTILÓN	0	0	-	0	en es	QSA	Thu Dec 27 21:38:38 CST 2012	m	0	qvs	8	0	-	no	qvs	0	2	0	Quechuan, Quechua II, B.	-	-	San Martín Quechua	-	QSA	-	-	0	0	327329	0	3	0	0	0	362703	0	0	UCAYALI, LAMISTA, LAMISTO, LAMA, LAMANO, MOTILÓN	6.5	2	qvz qup qug quz quy quf qva	qvs
xok	0	7	0	0	0	0	0	0	0	0	0	0	0	0	m	0	0	1	0	0	0	0	0	0	0	0	0	0	Xokleng	0	0	0	0	0	0	0	0	0	0	0	0	0	m	0	0	7.0	0	0	0
xoi	0	0	0	0	0	0	0	0	0	0	0	0	0	0	m	0	0	0	0	0	0	0	0	0	0	0	0	0	Kominimung	0	0	0	0	0	0	0	0	0	0	0	0	0	m	0	0	6.0	0	0	0
xxe-0tz	0	0	0	0	0	0	0	0	0	0	0	0	0	0	m	0	0	0	0	0	0	0	0	0	0	0	0	0	0	0	0	0	0	0	0	0	0	0	0	0	Baïnounk Gujaher	0	m	0	0	7.7	0	0	0
xxe-bzr-bar	0	0	0	0	0	0	0	0	0	0	0	0	0	0	m	0	0	0	0	0	0	0	0	0	0	0	0	0	0	0	0	0	0	0	0	0	0	0	0	0	Barada	0	m	0	0	7.7	0	0	0
vic	0	0	0	0	0	0	0	0	0	0	0	0	0	0	m	0	0	0	0	0	0	0	0	0	0	0	0	0	Virgin Islands Creole English	0	0	0	0	0	0	0	0	0	0	0	0	0	m	0	0	6.0	0	0	0
vif	0	4	0	0	0	0	TSIVILI, CIVILI, FIOTE, FIOT	0	0	-	0	en	VIF	-	m	0	vif	1	0	Paul David Humber	no	vif	0	0	0	Niger-Congo, Atlantic-Congo, Volta-Congo, Benue-Congo, Bantoid, Southern, Narrow Bantu, Central, H, Kongo (H.10).	-	-	Vili	-	VIF	-	Paul David Humber	0	0	160	0	0	0	0	0	0	0	0	TSIVILI, CIVILI, FIOTE, FIOT	6.0	0	-	vif
vig	0	0	0	0	0	0	0	0	0	0	0	0	0	0	m	0	0	0	0	0	0	0	0	0	0	0	0	0	Viemo	0	0	0	0	0	0	0	0	0	0	0	0	0	m	0	0	6.0	0	0	0
vid	0	0	0	0	0	0	0	0	0	0	0	0	0	0	m	0	0	0	0	0	0	0	0	0	0	0	0	0	Vidunda	0	0	0	0	0	0	0	0	0	0	0	0	0	m	0	0	6.5	0	0	0
vie	118	73		1	17	aff-dic	KINH, GIN, JING, CHING, VIET, ANNAMESE	0.83	0	vie	3	en	VIE	-	v	413862	vi	25	265331196	Hien Pham, Duy Nguyen, Clytie Siddall	yes	vie	1	3	0	Austro-Asiatic, Mon-Khmer, Viet-Muong, Vietnamese.	vt	vi	Vietnamese	vi	VIE	vt	Hien Pham, Duy Nguyen, Clytie Siddall	4324	Tiếng Việt	6458412	0	0	330019262	.vn	Vietnamese	0	v	0	KINH, GIN, JING, CHING, VIET, ANNAMESE	1.0	17	pam tl	vie
vin	0	0	0	0	0	0	0	0	0	0	0	0	0	0	m	0	0	0	0	0	0	0	0	0	0	0	0	0	Vinza	0	0	0	0	0	0	0	0	0	0	0	0	0	m	0	0	6.0	0	0	0
vil	0	0	0	0	0	0	0	0	0	0	0	0	0	0	m	0	0	0	0	0	0	0	0	0	0	0	0	0	Vilela	0	0	0	0	0	0	0	0	0	0	0	0	0	m	0	0	10.0	0	0	0
vis	0	0	0	0	0	0	0	0	0	0	0	0	0	0	m	0	0	0	0	0	0	0	0	0	0	0	0	0	Vishavan	0	0	0	0	0	0	0	0	0	0	0	0	0	m	0	0	6.5	0	0	0
viv	0	8	0	0	0	0	0	0	0	0	1	0	0	0	m	0	0	8	0	0	0	0	0	1	0	0	0	0	Iduna	0	0	0	0	0	0	0	0	0	0	0	0	0	m	0	0	5.0	1	0	0
vit	0	0	0	0	0	0	0	0	0	0	0	0	0	0	m	0	0	0	0	0	0	0	0	0	0	0	0	0	Viti	0	0	0	0	0	0	0	0	0	0	0	0	0	m	0	0	6.0	0	0	0
kld	0	5	0	0	0	0	CAMILEROI, GAMILARAAY, GAMILAROI	0	0	-	1	en	KLD	-	m	0	kld	2	0	-	no	kld	0	0	0	Australian, Pama-Nyungan, Wiradhuric.	-	-	Gamilaraay	-	KLD	-	-	0	0	3563	0	0	0	0	0	0	0	0	CAMILEROI, GAMILARAAY, GAMILAROI	8.5	1	-	kld
kle	0	3	0	0	0	0	0	0	0	0	0	0	0	0	m	0	0	1	0	0	0	0	0	0	0	0	0	0	Kulung (Nepal)	0	0	0	0	0	0	0	0	0	0	0	0	0	m	0	0	6.5	2	0	0
klf	0	0	0	0	0	0	0	0	0	0	0	0	0	0	m	0	0	0	0	0	0	0	0	0	0	0	0	0	Kendeje	0	0	0	0	0	0	0	0	0	0	0	0	0	m	0	0	7.0	0	0	0
klg	0	1	0	0	0	0	0	0	0	0	0	0	0	0	m	0	0	0	0	0	0	0	0	3	0	0	0	0	Tagakaulo	0	0	0	0	0	0	0	0	0	0	0	0	0	m	0	0	4.0	4	0	0
kla	0	10	0	0	0	0	0	0	0	0	0	0	0	0	m	0	0	1	0	0	0	0	0	1	0	0	0	0	Klamath	0	0	0	0	0	0	0	0	0	0	0	0	0	0	0	0	9.0	1	0	0
klb	0	5	0	0	0	0	0	0	0	0	0	0	0	0	m	3	0	1	0.0	0	0	0	0	0	0	0	0	0	Kiliwa	0	0	0	0	0	0	0	1	0	113	0	0	0	0	0	0	8.5	0	0	0
klc	0	0	0	0	0	0	0	0	0	0	0	0	0	0	m	0	0	0	0	0	0	0	0	0	0	0	0	0	Kolbila	0	0	0	0	0	0	0	0	0	0	0	0	0	m	0	0	5.0	0	0	0
kll	0	3	0	0	0	0	0	0	0	0	0	0	0	0	m	0	0	4	0	0	0	0	0	0	0	0	0	0	Kagan Kalagan	0	0	0	0	0	0	0	0	0	0	0	0	0	m	0	0	5.0	0	0	0
klm	0	1	0	0	0	0	0	0	0	0	1	0	0	0	m	0	0	0	0	0	0	0	0	0	0	0	0	0	Migum	0	0	0	0	0	0	0	0	0	0	0	0	0	m	0	0	6.0	1	0	0
kln	0	10	0	0	0	0	-	0	0	-	0	en	KLN	Sat Jan 5 10:06:00 CST 2013	m	0	kln	1	0	-	no	kln	0	1	0	Nilo-Saharan, Eastern Sudanic, Nilotic, Southern, Kalenjin, Nandi-Markweta, Nandi.	kj	-	Kalenjin	-	KLN	kj	-	0	0	72016	0	75	0	0	0	220933	0	0	-	7.7	0	ain	kln
klo	0	0	0	0	0	0	0	0	0	0	0	0	0	0	m	0	0	0	0	0	0	0	0	0	0	0	0	0	Kapya	0	0	0	0	0	0	0	0	0	0	0	0	0	m	0	0	6.5	0	0	0
klh	0	0	0	0	0	0	0	0	0	0	0	0	0	0	m	0	0	0	0	0	0	0	0	0	0	0	0	0	Weliki	0	0	0	0	0	0	0	0	0	0	0	0	0	m	0	0	6.5	0	0	0
kli	0	0	0	0	0	0	0	0	0	0	0	0	0	0	m	0	0	0	0	0	0	0	0	0	0	0	0	0	Kalumpang	0	0	0	0	0	0	0	0	0	0	0	0	0	m	0	0	6.0	0	0	0
klj	0	5	0	0	0	0	0	0	0	0	0	0	0	0	m	0	0	1	0	0	0	0	0	0	0	0	0	0	Turkic Khalaj	0	0	0	0	0	0	0	0	0	0	0	0	0	m	0	0	6.0	0	0	0
klk	0	0	0	0	0	0	0	0	0	0	0	0	0	0	m	0	0	0	0	0	0	0	0	0	0	0	0	0	Kono (Nigeria)	0	0	0	0	0	0	0	0	0	0	0	0	0	m	0	0	6.0	0	0	0
klt	0	2	0	0	0	0	0	0	0	0	1	0	0	0	m	0	0	0	0	0	0	0	0	0	0	0	0	0	Nukna	0	0	0	0	0	0	0	0	0	0	0	0	0	m	0	0	6.0	1	0	0
klu	0	3	0	0	0	0	0	0	0	0	0	0	0	0	m	0	0	1	0	0	0	0	0	0	0	0	0	0	Klao	0	0	0	0	0	0	0	0	0	0	0	0	0	m	0	0	5.0	0	0	0
klv	0	2	0	0	0	0	0	0	0	0	0	0	0	0	m	0	0	4	0	0	0	0	0	1	0	0	0	0	Maskelynes	0	0	0	0	0	0	0	0	0	0	0	0	0	m	0	0	5.0	0	0	0
klw	0	0	0	0	0	0	0	0	0	0	0	0	0	0	m	0	0	0	0	0	0	0	0	0	0	0	0	0	Lindu	0	0	0	0	0	0	0	0	0	0	0	0	0	m	0	0	6.0	0	0	0
klp	0	1	0	0	0	0	0	0	0	0	1	0	0	0	m	0	0	0	0	0	0	0	0	0	0	0	0	0	Kamasa	0	0	0	0	0	0	0	0	0	0	0	0	0	m	0	0	8.5	1	0	0
klq	0	2	0	0	0	0	0	0	0	0	2	0	0	0	m	0	0	1	0	0	0	0	0	0	0	0	0	0	Rumu	0	0	0	0	0	0	0	0	0	0	0	0	0	m	0	0	5.0	3	0	0
klr	0	7	0	0	0	0	0	0	0	0	2	0	0	0	m	0	0	4	0	0	0	0	0	0	0	0	0	0	Khaling	0	0	0	0	0	0	0	0	0	0	0	0	0	m	0	0	5.0	7	0	0
kls	0	4	0	0	0	0	0	0	0	0	0	0	0	0	m	1	0	1	0.0	0	0	0	0	0	0	0	0	0	Kalasha	0	0	0	0	0	0	0	1	0	21	0	0	0	0	0	0	6.0	2	0	0
klx	0	1	0	0	0	0	0	0	0	0	0	0	0	0	m	0	0	2	0	0	0	0	0	0	0	0	0	0	Koluwawa	0	0	0	0	0	0	0	0	0	0	0	0	0	m	0	0	5.0	0	0	0
kly	0	0	0	0	0	0	0	0	0	0	0	0	0	0	m	0	0	0	0	0	0	0	0	0	0	0	0	0	Kalao	0	0	0	0	0	0	0	0	0	0	0	0	0	m	0	0	7.0	0	0	0
klz	0	1	0	0	0	0	0	0	0	0	1	0	0	0	m	0	0	0	0	0	0	0	0	0	0	0	0	0	Kabola	0	0	0	0	0	0	0	0	0	0	0	0	0	m	0	0	6.0	1	0	0
xxe-koe-baa	0	0	0	0	0	0	0	0	0	0	0	0	0	0	m	0	0	0	0	0	0	0	0	0	0	0	0	0	0	0	0	0	0	0	0	0	0	0	0	0	Baale	0	m	0	0	7.7	0	0	0
xxe-koe-bal	0	0	0	0	0	0	0	0	0	0	0	0	0	0	m	0	0	0	0	0	0	0	0	0	0	0	0	0	0	0	0	0	0	0	0	0	0	0	0	0	Balesi	0	m	0	0	7.7	0	0	0
xud	0	0	0	0	0	0	0	0	0	0	0	0	0	0	m	0	0	0	0	0	0	0	0	0	0	0	0	0	Umiida	0	0	0	0	0	0	0	0	0	0	0	0	0	m	0	0	9.0	0	0	0
xug	0	0	0	0	0	0	0	0	0	0	0	0	0	0	m	0	0	0	0	0	0	0	0	0	0	0	0	0	Kunigami	0	0	0	0	0	0	0	0	0	0	0	0	0	m	0	0	7.0	0	0	0
xua	0	0	0	0	0	0	0	0	0	0	0	0	0	0	m	0	0	0	0	0	0	0	0	0	0	0	0	0	Alu Kurumba	0	0	0	0	0	0	0	0	0	0	0	0	0	m	0	0	6.0	0	0	0
yxy	0	0	0	0	0	0	0	0	0	0	0	0	0	0	m	0	0	0	0	0	0	0	0	0	0	0	0	0	Yabula Yabula	0	0	0	0	0	0	0	0	0	0	0	0	0	m	0	0	10.0	0	0	0
xub	0	4	0	0	0	0	0	0	0	0	0	0	0	0	m	0	0	1	0	0	0	0	0	0	0	0	0	0	Betta Kurumba	0	0	0	0	0	0	0	0	0	0	0	0	0	m	0	0	5.0	0	0	0
pye	0	0	0	0	0	0	0	0	0	0	0	0	0	0	m	0	0	0	0	0	0	0	0	0	0	0	0	0	Pye Krumen	0	0	0	0	0	0	0	0	0	0	0	0	0	m	0	0	6.0	0	0	0
xxx-hur-x-cow	0	0	0	0	0	0	-	0	0	-	0	en	HUR	-	m	0	hur-x-cow	0	0	-	no	xxx-hur-x-cow	0	0	0	Salishan, Central Salish, Halkomelem.	-	-	Halkomelem (Cowichan)	-	HUR	-	-	0	0	978	0	0	0	0	0	0	0	0	-	7.7	0	-	xxx-hur-x-cow
yxu	0	0	0	0	0	0	0	0	0	0	0	0	0	0	m	0	0	0	0	0	0	0	0	0	0	0	0	0	Yuyu	0	0	0	0	0	0	0	0	0	0	0	0	0	m	0	0	9.0	0	0	0
xul	0	0	0	0	0	0	0	0	0	0	0	0	0	0	m	0	0	0	0	0	0	0	0	0	0	0	0	0	Ngunawal	0	0	0	0	0	0	0	0	0	0	0	0	0	m	0	0	10.0	0	0	0
yxl	0	0	0	0	0	0	0	0	0	0	0	0	0	0	m	0	0	0	0	0	0	0	0	0	0	0	0	0	Yardliyawarra	0	0	0	0	0	0	0	0	0	0	0	0	0	m	0	0	8.5	0	0	0
yxm	0	0	0	0	0	0	0	0	0	0	0	0	0	0	m	0	0	0	0	0	0	0	0	0	0	0	0	0	Yinwum	0	0	0	0	0	0	0	0	0	0	0	0	0	m	0	0	9.0	0	0	0
yxa	0	0	0	0	0	0	0	0	0	0	0	0	0	0	m	0	0	0	0	0	0	0	0	0	0	0	0	0	Mayawali	0	0	0	0	0	0	0	0	0	0	0	0	0	m	0	0	10.0	0	0	0
xun	0	0	0	0	0	0	0	0	0	0	0	0	0	0	m	0	0	0	0	0	0	0	0	0	0	0	0	0	Unggarranggu	0	0	0	0	0	0	0	0	0	0	0	0	0	m	0	0	10.0	0	0	0
xuj	0	2	0	0	0	0	0	0	0	0	0	0	0	0	m	0	0	0	0	0	0	0	0	1	0	0	0	0	Jennu Kurumba	0	0	0	0	0	0	0	0	0	0	0	0	0	m	0	0	5.0	0	0	0
ito	0	7	0	0	0	0	0	0	0	0	1	0	0	0	m	0	0	7	0	0	0	0	0	2	0	0	0	0	Itonama	0	0	0	0	0	0	0	0	0	0	0	0	0	m	0	0	8.5	3	0	0
itl	0	10	0	0	0	0	0	0	0	0	0	0	0	0	m	13	0	3	0.0	0	0	0	0	1	0	0	0	0	Itelmen	0	0	0	0	0	0	0	1	0	1267	0	0	0	0	0	0	8.5	0	0	0
itm	0	0	0	0	0	0	0	0	0	0	0	0	0	0	m	0	0	0	0	0	0	0	0	0	0	0	0	0	Itu Mbon Uzo	0	0	0	0	0	0	0	0	0	0	0	0	0	m	0	0	6.0	0	0	0
itk	0	0	0	0	0	0	0	0	0	0	0	0	0	0	m	0	0	0	0	0	0	0	0	0	0	0	0	0	Judeo-Italian	0	0	0	0	0	0	0	0	0	0	0	0	0	m	0	0	8.0	0	0	0
iti	0	0	0	0	0	0	0	0	0	0	0	0	0	0	m	0	0	0	0	0	0	0	0	0	0	0	0	0	Inlaod Itneg	0	0	0	0	0	0	0	0	0	0	0	0	0	m	0	0	6.5	0	0	0
ite	0	0	0	0	0	0	0	0	0	0	0	0	0	0	m	0	0	0	0	0	0	0	0	0	0	0	0	0	Itene	0	0	0	0	0	0	0	0	0	0	0	0	0	m	0	0	8.0	0	0	0
itb	0	1	0	0	0	0	0	0	0	0	0	0	0	0	m	0	0	0	0	0	0	0	0	0	0	0	0	0	Binongan Itneg	0	0	0	0	0	0	0	0	0	0	0	0	0	m	0	0	6.0	0	0	0
ita	250	247		0	235	aff-dic	ITALIANO	1.04	0	itn	1	en	ITN	-	c	925588	it	4	1429839734	-	yes	ita	1	22	0	Indo-European, Italic, Romance, Italo-Western, Italo-Dalmatian.	i	it	Italian	it	ITN	i	-	5402	Italiano	7230977	0	0	1970376775	.it	Italian	0	c	0	ITALIANO	1.0	6	fur	ita
itz	0	5	0	0	0	0	0	0	0	0	0	0	0	0	m	0	0	1	0	0	0	0	0	0	0	0	0	0	Itzá	0	0	0	0	0	0	0	0	0	0	0	0	0	m	0	0	8.5	0	0	0
itx	0	1	0	0	0	0	0	0	0	0	1	0	0	0	m	0	0	0	0	0	0	0	0	0	0	0	0	0	Itik	0	0	0	0	0	0	0	0	0	0	0	0	0	m	0	0	6.5	1	0	0
ity	0	0	0	0	0	0	0	0	0	0	0	0	0	0	m	0	0	0	0	0	0	0	0	0	0	0	0	0	Moyadan Itneg	0	0	0	0	0	0	0	0	0	0	0	0	0	m	0	0	6.0	0	0	0
itv	0	3	0	0	0	0	ITAWIS, TAWIT, ITAWES	0	0	0	0	en	ITV	Sat Jan 5 22:22:15 CST 2013	m	0	itv	2	0	-	no	itv	0	1	0	Austronesian, Malayo-Polynesian, Western Malayo-Polynesian, Northern Philippine, Northern Luzon, Northern Cordilleran, Ibanagic, Ibanag.	-	-	Itawit	0	0	0	0	0	0	0	0	5	0	0	0	240621	0	0	0	5.0	0	war pag ifk hnn krj	0
itw	0	0	0	0	0	0	0	0	0	0	0	0	0	0	m	0	0	0	0	0	0	0	0	0	0	0	0	0	Ito	0	0	0	0	0	0	0	0	0	0	0	0	0	m	0	0	6.0	0	0	0
itt	0	0	0	0	0	0	0	0	0	0	0	0	0	0	m	0	0	0	0	0	0	0	0	0	0	0	0	0	Maeng Itneg	0	0	0	0	0	0	0	0	0	0	0	0	0	m	0	0	6.0	0	0	0
itr	0	1	0	0	0	0	0	0	0	0	1	0	0	0	m	0	0	0	0	0	0	0	0	0	0	0	0	0	Iteri	0	0	0	0	0	0	0	0	0	0	0	0	0	m	0	0	8.0	1	0	0
its	0	3	0	0	0	0	ITSEKIRI, ISHEKIRI, SHEKIRI, JEKRI, CHEKIRI, IWERE, IRHOBO, WARRI, ISELEMA-OTU, SELEMO	0	0	-	0	en	ITS	-	m	0	its	1	0	-	no	its	0	0	0	Niger-Congo, Atlantic-Congo, Volta-Congo, Benue-Congo, Defoid, Yoruboid, Edekiri.	it	-	Isekiri	-	ITS	it	-	0	0	1658	0	0	0	0	0	0	0	0	ITSEKIRI, ISHEKIRI, SHEKIRI, JEKRI, CHEKIRI, IWERE, IRHOBO, WARRI, ISELEMA-OTU, SELEMO	5.0	0	-	its
wrg	0	4	0	0	0	0	0	0	0	0	0	0	0	0	m	0	0	1	0	0	0	0	0	0	0	0	0	0	Warungu	0	0	0	0	0	0	0	0	0	0	0	0	0	m	0	0	9.0	0	0	0
wrd	0	0	0	0	0	0	0	0	0	0	0	0	0	0	m	0	0	0	0	0	0	0	0	0	0	0	0	0	Warduji	0	0	0	0	0	0	0	0	0	0	0	0	0	m	0	0	6.0	0	0	0
wrb	0	2	0	0	0	0	0	0	0	0	1	0	0	0	m	0	0	1	0	0	0	0	0	0	0	0	0	0	Warluwara	0	0	0	0	0	0	0	0	0	0	0	0	0	m	0	0	10.0	1	0	0
wra	0	2	0	0	0	0	0	0	0	0	1	0	0	0	m	1	0	1	0.0	0	0	0	0	0	0	0	0	0	Warapu	0	0	0	0	0	0	0	1	0	541	0	0	0	0	0	0	6.5	1	0	0
wrn	0	1	0	0	0	0	0	0	0	0	1	0	0	0	m	0	0	0	0	0	0	0	0	0	0	0	0	0	Warnang	0	0	0	0	0	0	0	0	0	0	0	0	0	m	0	0	8.0	1	0	0
wro	0	0	0	0	0	0	0	0	0	0	0	0	0	0	m	0	0	0	0	0	0	0	0	0	0	0	0	0	Worrorra	0	0	0	0	0	0	0	0	0	0	0	0	0	m	0	0	8.5	0	0	0
wrl	0	0	0	0	0	0	0	0	0	0	0	0	0	0	m	0	0	0	0	0	0	0	0	0	0	0	0	0	Warlmanpa	0	0	0	0	0	0	0	0	0	0	0	0	0	m	0	0	8.5	0	0	0
wrm	0	1	0	0	0	0	0	0	0	0	0	0	0	0	m	0	0	1	0	0	0	0	0	0	0	0	0	0	Warumungu	0	0	0	0	0	0	0	0	0	0	0	0	0	m	0	0	6.0	0	0	0
wrk	0	0	0	0	0	0	0	0	0	0	0	0	0	0	m	0	0	0	0	0	0	0	0	0	0	0	0	0	Garrwa	0	0	0	0	0	0	0	0	0	0	0	0	0	m	0	0	6.5	0	0	0
wrh	0	1	0	0	0	0	0	0	0	0	1	0	0	0	m	0	0	0	0	0	0	0	0	0	0	0	0	0	Wiradjuri	0	0	0	0	0	0	0	0	0	0	0	0	0	0	0	0	8.5	1	0	0
wri	0	0	0	0	0	0	0	0	0	0	0	0	0	0	m	0	0	0	0	0	0	0	0	0	0	0	0	0	Wariyangga	0	0	0	0	0	0	0	0	0	0	0	0	0	m	0	0	10.0	0	0	0
wrv	0	1	0	0	0	0	0	0	0	0	1	0	0	0	m	0	0	0	0	0	0	0	0	0	0	0	0	0	Waruna	0	0	0	0	0	0	0	0	0	0	0	0	0	m	0	0	6.0	1	0	0
wrw	0	0	0	0	0	0	0	0	0	0	0	0	0	0	m	0	0	0	0	0	0	0	0	0	0	0	0	0	Gugu Warra	0	0	0	0	0	0	0	0	0	0	0	0	0	m	0	0	10.0	0	0	0
wru	0	0	0	0	0	0	0	0	0	0	0	0	0	0	m	0	0	0	0	0	0	0	0	0	0	0	0	0	Waru	0	0	0	0	0	0	0	0	0	0	0	0	0	m	0	0	6.5	0	0	0
wrr	0	4	0	0	0	0	0	0	0	0	1	0	0	0	m	0	0	1	0	0	0	0	0	0	0	0	0	0	Wardaman	0	0	0	0	0	0	0	0	0	0	0	0	0	m	0	0	6.5	1	0	0
wrs	0	2	0	0	0	0	0	0	0	0	2	0	0	0	m	0	0	2	0	0	0	0	0	0	0	0	0	0	Waris	0	0	0	0	0	0	0	0	0	0	0	0	0	m	0	0	4.0	3	0	0
wrp	0	2	0	0	0	0	0	0	0	0	0	0	0	0	m	0	0	1	0	0	0	0	0	1	0	0	0	0	Waropen	0	0	0	0	0	0	0	0	0	0	0	0	0	m	0	0	7.0	0	0	0
wrz	0	5	0	0	0	0	0	0	0	0	1	0	0	0	m	0	0	2	0	0	0	0	0	1	0	0	0	0	Waray (Australia)	0	0	0	0	0	0	0	0	0	0	0	0	0	m	0	0	10.0	2	0	0
wrx	0	0	0	0	0	0	0	0	0	0	0	0	0	0	m	0	0	0	0	0	0	0	0	0	0	0	0	0	Wae Rana	0	0	0	0	0	0	0	0	0	0	0	0	0	m	0	0	6.0	0	0	0
wry	0	0	0	0	0	0	0	0	0	0	0	0	0	0	m	0	0	0	0	0	0	0	0	0	0	0	0	0	Merwari	0	0	0	0	0	0	0	0	0	0	0	0	0	m	0	0	6.0	0	0	0
tri	0	3	0	0	0	0	0	0	0	0	0	0	0	0	m	0	0	3	0	0	0	0	0	0	0	0	0	0	Trió	0	0	0	0	0	0	0	0	0	0	0	0	0	m	0	0	5.0	1	0	0
tro	0	2	0	0	0	0	0	0	0	0	0	0	0	0	m	0	0	1	0	0	0	0	0	0	0	0	0	0	Tarao Naga	0	0	0	0	0	0	0	0	0	0	0	0	0	m	0	0	5.0	0	0	0
xxe-gio	0	0	0	0	0	0	0	0	0	0	0	0	0	0	m	0	0	0	0	0	0	0	0	0	0	0	0	0	0	0	0	0	0	0	0	0	0	0	0	0	0	0	m	0	0	7.7	0	0	0
tra	0	0	0	0	0	0	0	0	0	0	0	0	0	0	m	0	0	0	0	0	0	0	0	0	0	0	0	0	Tirahi	0	0	0	0	0	0	0	0	0	0	0	0	0	m	0	0	8.5	0	0	0
gfx	0	0	0	0	0	0	0	0	0	0	0	0	0	0	m	0	0	0	0	0	0	0	0	0	0	0	0	0	Mangetti Dune !Xung	0	0	0	0	0	0	0	0	0	0	0	0	0	m	0	0	6.0	0	0	0
gft	0	1	0	0	0	0	0	0	0	0	1	0	0	0	b	0	0	1	0	0	0	0	0	1	0	0	0	0	Gafat	0	0	0	0	0	0	0	0	0	0	0	0	0	m	0	0	7.7	1	0	0
trd	0	0	0	0	0	0	0	0	0	0	0	0	0	0	m	0	0	0	0	0	0	0	0	0	0	0	0	0	Turi	0	0	0	0	0	0	0	0	0	0	0	0	0	m	0	0	8.0	0	0	0
xxx-ca-valencia	0	0	0	0	0	0	CATALÀ, CATALÁN, BACAVÈS, CATALONIAN	0	0	-	0	en ca es	CLN	-	m	0	ca-valencia	0	0	-	yes	xxx-ca-valencia	0	0	0	Indo-European, Italic, Romance, Italo-Western, Western, Gallo-Iberian, Ibero-Romance, East Iberian.	-	-	Valencian	-	CLN	-	-	0	0	407719	0	0	0	0	0	0	0	0	CATALÀ, CATALÁN, BACAVÈS, CATALONIAN	7.7	0	ca es ast lms lad lnc gsc	xxx-ca-valencia
gfk	0	2	0	0	0	0	0	0	0	0	0	0	0	0	m	0	0	1	0	0	0	0	0	1	0	0	0	0	Patpatar	0	0	0	0	0	0	0	0	0	0	0	0	0	m	0	0	4.0	0	0	0
xxx-bal-Latn	0	0	0	0	0	0	BALUCHI, BALUCI, BALOCI, MAKRANI	0	0	0	0	en	BCC	Sun Sep 30 15:11:12 CDT 2012	m	0	bal-Latn	0	0	Mostafa Daneshvar	no	xxx-bal-Latn	0	0	0	Indo-European, Indo-Iranian, Iranian, Western, Northwestern, Balochi.	-	-	Balochi (Latin)	0	0	0	0	0	0	0	0	1	0	0	0	291	0	0	0	7.7	0	pes-Latn	0
xxe-scs-har	0	0	0	0	0	0	0	0	0	0	0	0	0	0	m	0	0	0	0	0	0	0	0	0	0	0	0	0	0	0	0	0	0	0	0	0	0	0	0	0	Hare	0	m	0	0	7.7	0	0	0
jer	0	0	0	0	0	0	0	0	0	0	0	0	0	0	m	0	0	0	0	0	0	0	0	0	0	0	0	0	Jere	0	0	0	0	0	0	0	0	0	0	0	0	0	m	0	0	6.0	0	0	0
jet	0	2	0	0	0	0	0	0	0	0	1	0	0	0	m	0	0	1	0	0	0	0	0	0	0	0	0	0	Manem	0	0	0	0	0	0	0	0	0	0	0	0	0	m	0	0	6.0	1	0	0
jeu	0	0	0	0	0	0	0	0	0	0	0	0	0	0	m	0	0	0	0	0	0	0	0	0	0	0	0	0	Jonkor Bourmataguil	0	0	0	0	0	0	0	0	0	0	0	0	0	m	0	0	7.0	0	0	0
xxx-roa-tara	0	0	Based on Sicilian(Italian)	0	0	not found	0	1.04	0	0	0	0	0	0	b	9127	0	0	2905547	0	0	0	0	0	0	0	0	0	Tarantino	0	0	0	0	9546	Tarandíne	0	0	0	4043960		Tarantino	0	0	0	0	7.7	0	0	0
jeb	0	4	0	0	0	0	0	0	0	0	0	0	0	0	m	0	0	2	0	0	0	0	0	0	0	0	0	0	Jebero	0	0	0	0	0	0	0	0	0	0	0	0	0	m	0	0	7.0	0	0	0
jeg	0	0	0	0	0	0	0	0	0	0	0	0	0	0	m	0	0	0	0	0	0	0	0	0	0	0	0	0	Jeng	0	0	0	0	0	0	0	0	0	0	0	0	0	m	0	0	6.0	0	0	0
jee	0	0	0	0	0	0	0	0	0	0	0	0	0	0	m	0	0	0	0	0	0	0	0	0	0	0	0	0	Jerung	0	0	0	0	0	0	0	0	0	0	0	0	0	m	0	0	6.5	0	0	0
jek	0	0	0	0	0	0	0	0	0	0	0	0	0	0	m	0	0	0	0	0	0	0	0	0	0	0	0	0	Jeri Kuo	0	0	0	0	0	0	0	0	0	0	0	0	0	m	0	0	7.0	0	0	0
jeh	0	7	0	0	0	0	0	0	0	0	2	0	0	0	m	0	0	9	0	0	0	0	0	0	0	0	0	0	Jeh	0	0	0	0	0	0	0	0	0	0	0	0	0	m	0	0	5.0	6	0	0
jei	0	4	0	0	0	0	0	0	0	0	1	0	0	0	m	0	0	1	0	0	0	0	0	0	0	0	0	0	Yei	0	0	0	0	0	0	0	0	0	0	0	0	0	m	0	0	7.0	1	0	0
jen	0	0	0	0	0	0	0	0	0	0	0	0	0	0	m	0	0	0	0	0	0	0	0	0	0	0	0	0	Dza	0	0	0	0	0	0	0	0	0	0	0	0	0	m	0	0	6.0	0	0	0
jel	0	2	0	0	0	0	0	0	0	0	1	0	0	0	m	0	0	1	0	0	0	0	0	0	0	0	0	0	Yelmek	0	0	0	0	0	0	0	0	0	0	0	0	0	m	0	0	8.0	1	0	0
xxe-ibe-iko	0	0	0	0	0	0	0	0	0	0	0	0	0	0	m	0	0	0	0	0	0	0	0	0	0	0	0	0	0	0	0	0	0	0	0	0	0	0	0	0	Ikorom	0	m	0	0	7.7	0	0	0
xxx-el-Latn	0	0	0	0	0	0	ELLINIKA, GREC, GRAECAE, ROMAIC, NEO-HELLENIC	0	0	-	0	en	GRK	-	m	0	el-Latn	0	0	-	no	xxx-el-Latn	0	0	0	Indo-European, Greek, Attic.	-	-	Greek (Latin)	-	GRK	-	-	0	0	2603938	0	0	0	0	0	0	0	0	ELLINIKA, GREC, GRAECAE, ROMAIC, NEO-HELLENIC	7.7	0	lcm lt el-Latn-x-chat	xxx-el-Latn
aae	0	0	0	0	0	0	ARBËRESHË	0	0	-	0	en	AAE	-	m	0	aae	0	0	-	no	aae	0	0	0	Indo-European, Albanian, Tosk.	-	-	Arbëreshë Albanian	-	AAE	-	-	0	0	259	0	0	0	0	0	0	0	0	ARBËRESHË	6.5	0	als	aae
aad	0	1	0	0	0	0	0	0	0	0	1	0	0	0	m	0	0	0	0	0	0	0	0	0	0	0	0	0	Amal	0	0	0	0	0	0	0	0	0	0	0	0	0	m	0	0	6.0	1	0	0
aag	0	1	0	0	0	0	0	0	0	0	0	0	0	0	m	0	0	0	0	0	0	0	0	0	0	0	0	0	Ambrak	0	0	0	0	0	0	0	0	0	0	0	0	0	m	0	0	6.0	0	0	0
aaf	0	0	0	0	0	0	0	0	0	0	0	0	0	0	m	2	0	0	0.0	0	0	0	0	0	0	0	0	0	Aranadan	0	0	0	0	0	0	0	1	0	2	0	0	0	0	0	0	6.5	0	0	0
aaa	0	2	0	0	0	0	0	0	0	0	0	0	0	0	m	0	0	1	0	0	0	0	0	1	0	0	0	0	Ghotuo	0	0	0	0	0	0	0	0	0	0	0	0	0	m	0	0	6.0	0	0	0
aac	0	0	0	0	0	0	0	0	0	0	0	0	0	0	m	0	0	0	0	0	0	0	0	0	0	0	0	0	Ari	0	0	0	0	0	0	0	0	0	0	0	0	0	m	0	0	6.5	0	0	0
aab	0	0	0	0	0	0	0	0	0	0	0	0	0	0	m	0	0	0	0	0	0	0	0	0	0	0	0	0	Alumu-Tesu	0	0	0	0	0	0	0	0	0	0	0	0	0	m	0	0	6.0	0	0	0
aam	0	0	0	0	0	0	0	0	0	0	0	0	0	0	m	0	0	0	0	0	0	0	0	0	0	0	0	0	Aramanik	0	0	0	0	0	0	0	0	0	0	0	0	0	m	0	0	10.0	0	0	0
aal	0	3	0	0	0	0	0	0	0	0	0	0	0	0	m	0	0	1	0	0	0	0	0	0	0	0	0	0	Afade	0	0	0	0	0	0	0	0	0	0	0	0	0	m	0	0	6.0	0	0	0
aao	0	0	0	0	0	0	0	0	0	0	0	0	0	0	m	0	0	0	0	0	0	0	0	0	0	0	0	0	Algerian Saharan Arabic	0	0	0	0	0	0	0	0	0	0	0	0	0	m	0	0	6.0	0	0	0
aan	0	0	0	0	0	0	0	0	0	0	0	0	0	0	m	0	0	0	0	0	0	0	0	0	0	0	0	0	Anambé	0	0	0	0	0	0	0	0	0	0	0	0	0	m	0	0	8.5	0	0	0
aai	0	3	0	0	0	0	MINIAFIA-ARIFAMA	0	0	0	0	en	AAI	Fri Dec 28 21:45:17 CST 2012	m	0	aai	1	0	-	no	aai	0	0	0	Austronesian, Malayo-Polynesian, Central-Eastern, Eastern Malayo-Polynesian, Oceanic, Western Oceanic, Papuan Tip, Nuclear, North Papuan Mainland-D'Entrecasteaux, Are-Taupota, Are.	-	-	Arifama-Miniafia	0	0	0	0	0	0	0	0	290	0	0	0	258829	0	0	0	5.0	0	mpx ubr bik	0
aah	0	0	0	0	0	0	0	0	0	0	0	0	0	0	m	0	0	0	0	0	0	0	0	0	0	0	0	0	Abu' Arapesh	0	0	0	0	0	0	0	0	0	0	0	0	0	m	0	0	6.5	0	0	0
aak	0	1	0	0	0	0	ANGAVE	0	0	-	2	en	AAK	Tue Jun 12 20:28:41 CDT 2012	m	0	aak	1	0	-	no	aak	0	1	0	Trans-New Guinea, Main Section, Central and Western, Angan, Angan Proper.	-	-	Ankave	-	AAK	-	-	0	0	222435	0	288	0	0	0	350667	0	0	ANGAVE	5.0	2	-	aak
aau	1	4	0	0	0	0	GREEN RIVER	0	0	-	1	en	AAU	Tue Jun 12 20:40:40 CDT 2012	m	0	aau	4	0	-	no	aau	0	0	0	Sepik-Ramu, Sepik, Upper Sepik, Abau.	-	-	Abau	-	AAU	-	-	0	0	163239	0	280	0	0	0	445768	0	0	GREEN RIVER	5.0	1	-	aau
aat	0	0	0	0	0	0	0	0	0	0	0	0	0	0	m	0	0	0	0	0	0	0	0	0	0	0	0	0	Arvanitic	0	0	0	0	0	0	0	0	0	0	0	0	0	0	0	0	7.0	0	0	0
aaw	0	0	0	0	0	0	0	0	0	0	0	0	0	0	m	0	0	0	0	0	0	0	0	0	0	0	0	0	Solong	0	0	0	0	0	0	0	0	0	0	0	0	0	m	0	0	4.0	0	0	0
aaq	0	0	0	0	0	0	0	0	0	0	0	0	0	0	m	0	0	0	0	0	0	0	0	0	0	0	0	0	Eastern Abnaki	0	0	0	0	0	0	0	0	0	0	0	0	0	m	0	0	9.0	0	0	0
aap	0	0	0	0	0	0	0	0	0	0	0	0	0	0	m	0	0	0	0	0	0	0	0	0	0	0	0	0	Pará Arára	0	0	0	0	0	0	0	0	0	0	0	0	0	m	0	0	6.0	0	0	0
aas	0	1	0	0	0	0	0	0	0	0	0	0	0	0	m	0	0	0	0	0	0	0	0	0	0	0	0	0	Aasáx	0	0	0	0	0	0	0	0	0	0	0	0	0	m	0	0	8.5	0	0	0
aar	0	12		0	0	fedora no	AFARAF, 'DANAKIL', 'DENKEL', AFAR AF, ADAL	1.00	0	-	1	en	AFR	Tue Jun 12 20:19:18 CDT 2012	v	13	aa	4	535.0	-	no	aar	0	1	0	Afro-Asiatic, Cushitic, East, Saho-Afar.	-	aa	Afar	aa	AFR	-	-	535.0	Afar	52476	1	20	2455		Afar	53904	0	0	AFARAF, 'DANAKIL', 'DENKEL', AFAR AF, ADAL	2.0	1	so om	aar
aax	0	0	0	0	0	0	0	0	0	0	0	0	0	0	m	0	0	0	0	0	0	0	0	0	0	0	0	0	Mandobo Atas	0	0	0	0	0	0	0	0	0	0	0	0	0	m	0	0	6.0	0	0	0
aaz	0	0	0	0	0	0	0	0	0	0	0	0	0	0	m	0	0	0	0	0	0	0	0	0	0	0	0	0	Amarasi	0	0	0	0	0	0	0	0	0	0	0	0	0	m	0	0	5.0	0	0	0
bhi	0	0	0	0	0	0	0	0	0	0	0	0	0	0	m	0	0	0	0	0	0	0	0	0	0	0	0	0	Bhilali	0	0	0	0	0	0	0	0	0	0	0	0	0	m	0	0	6.0	0	0	0
bhh	0	0	0	0	0	0	0	0	0	0	0	0	0	0	m	0	0	0	0	0	0	0	0	0	0	0	0	0	Bukharic	0	0	0	0	0	0	0	0	0	0	0	0	0	0	0	0	7.0	0	0	0
bhj	0	1	0	0	0	0	0	0	0	0	0	0	0	0	m	0	0	0	0	0	0	0	0	9	0	0	0	0	Bahing	0	0	0	0	0	0	0	0	0	0	0	0	0	m	0	0	6.0	0	0	0
bhm	0	2	0	0	0	0	0	0	0	0	0	0	0	0	m	0	0	1	0	0	0	0	0	0	0	0	0	0	Bathari	0	0	0	0	0	0	0	0	0	0	0	0	0	m	0	0	8.5	0	0	0
bhl	0	2	0	0	0	0	-	0	0	-	1	en	BHL	Fri Dec 28 20:26:36 CST 2012	m	0	bhl	1	0	-	no	bhl	0	1	0	Trans-New Guinea, Main Section, Central and Western, Central and South New Guinea-Kutubuan, Central and South New Guinea, Ok, Mountain.	-	-	Bimin	-	BHL	-	-	0	0	39580	0	345	0	0	0	531162	0	0	-	4.0	1	fai mbs	bhl
bho	0	10	0	0	0	0	Bajpuri, Bhojapuri, Bhozpuri, Bihari, Deswali, Khotla, Piscimas	0	0	bhj*	1	en	BHJ	Mon Jan 7 21:46:18 CST 2013	b	0	bho	6	0	-	no	bho	0	2	0	Indo-European, Indo-Iranian, Indo-Aryan, Eastern zone, Bihari.	-	bh	Bhojpuri	bh	BHJ	-	-	0	0	1803	0	3	0	0	0	65350	0	0	Bajpuri, Bhojapuri, Bhozpuri, Bihari, Deswali, Khotla, Piscimas	4.0	1	mag hi hne	bho
bhn	0	0	0	0	0	0	0	0	0	0	0	0	0	0	m	0	0	0	0	0	0	0	0	0	0	0	0	0	Aramaic	0	0	0	0	0	0	0	0	0	0	0	0	0	0	0	0	7.0	0	0	0
bha	0	0	0	0	0	0	0	0	0	0	0	0	0	0	m	0	0	0	0	0	0	0	0	0	0	0	0	0	Bharia	0	0	0	0	0	0	0	0	0	0	0	0	0	m	0	0	6.0	0	0	0
bhc	0	1	0	0	0	0	0	0	0	0	0	0	0	0	m	0	0	0	0	0	0	0	0	1	0	0	0	0	Biga	0	0	0	0	0	0	0	0	0	0	0	0	0	m	0	0	6.0	0	0	0
bhb	0	3	0	0	0	0	0	0	0	0	0	0	0	0	m	1	0	2	0.0	0	0	0	0	1	0	0	0	0	Bhili	0	0	0	0	0	0	0	1	0	21	0	0	0	0	0	0	5.0	0	0	0
bhe	0	0	0	0	0	0	0	0	0	0	0	0	0	0	m	0	0	0	0	0	0	0	0	0	0	0	0	0	Bhaya	0	0	0	0	0	0	0	0	0	0	0	0	0	m	0	0	6.5	0	0	0
bhd	0	0	0	0	0	0	0	0	0	0	0	0	0	0	m	0	0	0	0	0	0	0	0	0	0	0	0	0	Bhadrawahi	0	0	0	0	0	0	0	0	0	0	0	0	0	m	0	0	6.0	0	0	0
bhg	0	5	0	0	0	0	0	0	0	0	1	0	0	0	m	0	0	5	0	0	0	0	0	2	0	0	0	0	Binandere	0	0	0	0	0	0	0	0	0	0	0	0	0	m	0	0	5.0	1	0	0
bhf	0	3	0	0	0	0	0	0	0	0	1	0	0	0	m	0	0	0	0	0	0	0	0	0	0	0	0	0	Odiai	0	0	0	0	0	0	0	0	0	0	0	0	0	m	0	0	6.0	1	0	0
bhy	0	1	0	0	0	0	0	0	0	0	0	0	0	0	m	0	0	1	0	0	0	0	0	0	0	0	0	0	Bhele	0	0	0	0	0	0	0	0	0	0	0	0	0	m	0	0	6.5	0	0	0
bhx	0	0	0	0	0	0	0	0	0	0	0	0	0	0	m	0	0	0	0	0	0	0	0	0	0	0	0	0	Bhalay	0	0	0	0	0	0	0	0	0	0	0	0	0	m	0	0	6.0	0	0	0
bhz	0	0	0	0	0	0	0	0	0	0	0	0	0	0	m	0	0	0	0	0	0	0	0	0	0	0	0	0	Bada (Indonesia)	0	0	0	0	0	0	0	0	0	0	0	0	0	m	0	0	5.0	0	0	0
bhq	0	4	0	0	0	0	0	0	0	0	1	0	0	0	m	1	0	1	0.0	0	0	0	0	0	0	0	0	0	Tukang Besi South	0	0	0	0	0	0	0	1	0	774	0	0	0	0	0	0	6.0	1	0	0
bhp	0	3	0	0	0	0	0	0	0	0	0	0	0	0	m	1	0	1	0.0	0	0	0	0	1	0	0	0	0	Bima	0	0	0	0	0	0	0	1	0	699	0	0	0	0	0	0	5.0	0	0	0
bhs	0	0	0	0	0	0	0	0	0	0	0	0	0	0	m	0	0	0	0	0	0	0	0	0	0	0	0	0	Buwal	0	0	0	0	0	0	0	0	0	0	0	0	0	m	0	0	6.0	0	0	0
bhr	0	0	0	0	0	0	0	0	0	0	0	0	0	0	m	0	0	0	0	0	0	0	0	0	0	0	0	0	Bara Malagasy	0	0	0	0	0	0	0	0	0	0	0	0	0	m	0	0	6.0	0	0	0
bhu	0	0	0	0	0	0	0	0	0	0	0	0	0	0	m	0	0	0	0	0	0	0	0	0	0	0	0	0	Bhunjia	0	0	0	0	0	0	0	0	0	0	0	0	0	m	0	0	6.0	0	0	0
bht	0	0	0	0	0	0	0	0	0	0	0	0	0	0	m	0	0	0	0	0	0	0	0	0	0	0	0	0	Bhattiyali	0	0	0	0	0	0	0	0	0	0	0	0	0	m	0	0	6.0	0	0	0
bhw	0	4	0	0	0	0	0	0	0	0	0	0	0	0	m	2	0	4	0.0	0	0	0	0	4	0	0	0	0	Biak	0	0	0	0	0	0	0	1	0	85	0	0	0	0	0	0	6.5	0	0	0
bhv	0	0	0	0	0	0	0	0	0	0	0	0	0	0	m	0	0	0	0	0	0	0	0	0	0	0	0	0	Bahau	0	0	0	0	0	0	0	0	0	0	0	0	0	m	0	0	6.0	0	0	0
hgw	0	0	0	0	0	0	0	0	0	0	0	0	0	0	m	0	0	0	0	0	0	0	0	0	0	0	0	0	Haigwai	0	0	0	0	0	0	0	0	0	0	0	0	0	m	0	0	6.0	0	0	0
xxe-tat-bar	0	0	0	0	0	0	0	0	0	0	0	0	0	0	m	0	0	0	0	0	0	0	0	0	0	0	0	0	0	0	0	0	0	0	0	0	0	0	0	0	Baraba Tatar	0	m	0	0	7.7	0	0	0
hgm	0	0	0	0	0	0	0	0	0	0	0	0	0	0	m	0	0	0	0	0	0	0	0	0	0	0	0	0	Hai//om	0	0	0	0	0	0	0	0	0	0	0	0	0	m	0	0	6.0	0	0	0
tpg	0	0	0	0	0	0	0	0	0	0	0	0	0	0	m	0	0	0	0	0	0	0	0	0	0	0	0	0	Kula	0	0	0	0	0	0	0	0	0	0	0	0	0	m	0	0	6.0	0	0	0
tpf	0	0	0	0	0	0	0	0	0	0	0	0	0	0	m	0	0	0	0	0	0	0	0	0	0	0	0	0	Tarpia	0	0	0	0	0	0	0	0	0	0	0	0	0	m	0	0	8.0	0	0	0
tpe	0	0	0	0	0	0	0	0	0	0	0	0	0	0	m	0	0	0	0	0	0	0	0	0	0	0	0	0	Tippera	0	0	0	0	0	0	0	0	0	0	0	0	0	m	0	0	6.0	0	0	0
tpc	0	2	0	0	0	0	0	0	0	0	0	0	0	0	m	0	0	0	0	0	0	0	0	0	0	0	0	0	Azoyú Tlapanec	0	0	0	0	0	0	0	0	0	0	0	0	0	m	0	0	7.0	0	0	0
tpa	0	1	0	0	0	0	0	0	0	0	0	0	0	0	m	0	0	1	0	0	0	0	0	0	0	0	0	0	Taupota	0	0	0	0	0	0	0	0	0	0	0	0	0	m	0	0	5.0	0	0	0
tpo	0	0	0	0	0	0	0	0	0	0	0	0	0	0	m	0	0	0	0	0	0	0	0	0	0	0	0	0	Tai Pao	0	0	0	0	0	0	0	0	0	0	0	0	0	m	0	0	6.0	0	0	0
tpn	0	4	0	0	0	0	0	0	0	0	0	0	0	0	b	5	0	0	2799.0	0	0	0	0	0	0	0	0	0	Tupinambá	0	0	0	0	1399.5	0	0	1	0	5234	0	0	0	0	0	0	7.7	0	0	0
tpm	0	5	0	0	0	0	0	0	0	0	0	0	0	0	m	0	0	2	0	0	0	0	0	3	0	0	0	0	Tampulma	0	0	0	0	0	0	0	0	0	0	0	0	0	m	0	0	5.0	1	0	0
tpl	0	1	0	0	0	0	Mi’phàà Minuíí Mi’pa, Tlacoapa Tlapanec, Tlapaneco de Tlacoapa	0	0	-	0	en es	TPL	-	m	0	tpl	0	0	-	no	tpl	0	0	0	Oto-Manguean, Subtiaba-Tlapanecan	-	-	Tlacoapa Tlapanec	-	TPL	-	-	0	0	1237	0	0	0	0	0	0	0	0	Mi’phàà Minuíí Mi’pa, Tlacoapa Tlapanec, Tlapaneco de Tlacoapa	5.0	0	tcf	tpl
tpk	0	0	0	0	0	0	0	0	0	0	0	0	0	0	m	0	0	0	0	0	0	0	0	0	0	0	0	0	Tupinikin	0	0	0	0	0	0	0	0	0	0	0	0	0	m	0	0	9.0	0	0	0
tpj	0	8	0	0	0	0	0	0	0	0	0	0	0	0	m	0	0	1	0	0	0	0	0	0	0	0	0	0	Tapieté	0	0	0	0	0	0	0	0	0	0	0	0	0	m	0	0	6.5	0	0	0
tpi	281	40		1	23	tpi	PISIN, PIDGIN, NEOMELANESIAN, NEW GUINEA PIDGIN ENGLISH, MELANESIAN ENGLISH	0.82	0	pdg	2	en	PDG	Thu Sep 20 16:12:02 CDT 2012	v	1198	tpi	5	92926	Helge Søgaard, Craig Alan Volker	yes	tpi	0	3	0	Creole, English based, Pacific.	mp	tpi	Tok Pisin	tpi	PDG	mp	Helge Søgaard	2547	Tok Pisin	1135457	0	132	238498		Tok Pisin	393727	0	0	PISIN, PIDGIN, NEOMELANESIAN, NEW GUINEA PIDGIN ENGLISH, MELANESIAN ENGLISH	1.0	10	bi pis tl	tpi
tpw	0	15	0	0	0	0	0	0	0	0	1	0	0	0	b	0	0	1	0	0	0	0	0	1	0	0	0	0	Tupí	0	0	0	0	0	0	0	0	0	0	0	0	0	m	0	0	7.7	1	0	0
tpv	0	0	0	0	0	0	0	0	0	0	0	0	0	0	m	0	0	0	0	0	0	0	0	0	0	0	0	0	Tanapag	0	0	0	0	0	0	0	0	0	0	0	0	0	m	0	0	7.0	0	0	0
ext	0	0		0	0	not found	EXTREMEÑO, EHTREMEÑU, CAHTÚO, CAHTÚÖ	0.98	0	-	0	en es	EXT	-	v	2042	ext	0	1349391	-	no	ext	0	0	0	Indo-European, Italic, Romance, Italo-Western, Western, Gallo-Iberian, Ibero-Romance, West Iberian, Castilian.	-	ext	Extremaduran	ext	EXT	-	-	2547	Estremeñu	260832	0	0	2433215		Extremaduran	0	0	0		7.0	0	es sc	ext
tpt	0	6	0	0	0	0	-	0	0	-	0	en	TPT	Fri Dec 28 08:26:19 CST 2012	m	0	tpt	5	0	-	no	tpt	0	1	0	Totonacan, Tepehua.	-	-	Tlachichilco Tepehua	-	TPT	-	-	0	0	194467	0	2	0	0	0	203488	0	0	-	5.0	0	-	tpt
tpr	0	0	0	0	0	0	0	0	0	0	0	0	0	0	m	0	0	0	0	0	0	0	0	0	0	0	0	0	Tuparí	0	0	0	0	0	0	0	0	0	0	0	0	0	m	0	0	8.0	0	0	0
tpq	0	3	0	0	0	0	0	0	0	0	0	0	0	0	m	0	0	1	0	0	0	0	0	0	0	0	0	0	Tukpa	0	0	0	0	0	0	0	0	0	0	0	0	0	m	0	0	6.0	0	0	0
tpp	0	0	0	0	0	0	0	0	0	0	0	0	0	0	m	0	0	0	0	0	0	0	0	0	0	0	0	0	Pisaflores Tepehua	0	0	0	0	0	0	0	0	0	0	0	0	0	m	0	0	6.0	0	0	0
tpz	0	1	0	0	0	0	0	0	0	0	0	0	0	0	m	0	0	5	0	0	0	0	0	2	0	0	0	0	Tinputz	0	0	0	0	0	0	0	0	0	0	0	0	0	m	0	0	5.0	0	0	0
tpy	0	475	0	0	0	0	0	0	0	0	0	0	0	0	m	0	0	1	0	0	0	0	0	0	0	0	0	0	Trumai	0	0	0	0	0	0	0	0	0	0	0	0	0	m	0	0	8.0	0	0	0
tpx	0	4	0	0	0	0	0	0	0	0	0	0	0	0	m	0	0	1	0	0	0	0	0	0	0	0	0	0	Acatepec Tlapanec	0	0	0	0	0	0	0	0	0	0	0	0	0	m	0	0	6.0	0	0	0
ojv	0	2	0	0	0	0	0	0	0	0	1	0	0	0	m	0	0	2	0	0	0	0	0	1	0	0	0	0	Ontong Java	0	0	0	0	0	0	0	0	0	0	0	0	0	m	0	0	5.0	1	0	0
ojw	0	4	0	0	0	0	0	0	0	0	0	0	0	0	m	0	0	1	0	0	0	0	0	1	0	0	0	0	Western Ojibwa	0	0	0	0	0	0	0	0	0	0	0	0	0	m	0	0	6.5	1	0	0
ugo	0	2	0	0	0	0	0	0	0	0	0	0	0	0	m	0	0	1	0	0	0	0	0	0	0	0	0	0	Ugong	0	0	0	0	0	0	0	0	0	0	0	0	0	m	0	0	8.0	0	0	0
ojs	0	4	0	0	0	0	0	0	0	0	1	0	0	0	m	0	0	3	0	0	0	0	0	1	0	0	0	0	Severn Ojibwa	0	0	0	0	0	0	0	0	0	0	0	0	0	0	0	0	6.5	2	0	0
ojp	0	0	0	0	0	0	0	0	0	0	0	0	0	0	m	0	0	0	0	0	0	0	0	0	0	0	0	0	Old Japanese	0	0	0	0	0	0	0	0	0	0	0	0	0	m	0	0	7.7	0	0	0
ugb	0	0	0	0	0	0	0	0	0	0	0	0	0	0	m	0	0	0	0	0	0	0	0	0	0	0	0	0	Kuku-Ugbanh	0	0	0	0	0	0	0	0	0	0	0	0	0	m	0	0	10.0	0	0	0
uga	1	1	0	0	0	0	0	0	0	0	0	0	0	0	m	0	0	0	0	0	0	0	0	0	0	0	0	0	Ugaritic	0	0	0	0	0	0	0	0	0	0	0	0	0	0	0	0	7.7	4	0	0
uge	0	2	0	0	0	0	0	0	0	0	0	0	0	0	m	0	0	1	0	0	0	0	0	1	0	0	0	0	Ughele	0	0	0	0	0	0	0	0	0	0	0	0	0	m	0	0	6.0	0	0	0
ojg	0	16	0	0	0	0	0	0	0	0	0	0	0	0	m	0	0	1	0	0	0	0	0	0	0	0	0	0	Eastern Ojibwa	0	0	0	0	0	0	0	0	0	0	0	0	0	m	0	0	6.5	2	0	0
ugy	0	0	0	0	0	0	0	0	0	0	0	0	0	0	m	0	0	0	0	0	0	0	0	0	0	0	0	0	Uruguayan Sign Language	0	0	0	0	0	0	0	0	0	0	0	0	0	m	0	0	5.0	0	0	0
ojb	0	5	0	0	0	0	0	0	0	0	0	0	0	0	m	1	0	0	0.0	0	0	0	0	0	0	0	0	0	Northwestern Ojibwa	0	0	0	0	0	0	0	1	0	12	0	0	0	0	0	0	7.0	1	0	0
ojc	0	0	0	0	0	0	0	0	0	0	0	0	0	0	m	0	0	0	0	0	0	0	0	0	0	0	0	0	Central Ojibwa	0	0	0	0	0	0	0	0	0	0	0	0	0	m	0	0	6.5	0	0	0
oji	0	1	0	0	0	0	SAULTEAUX, PLAINS OJIBWAY, OJIBWAY, OJIBWE	0	0	ojb	0	en	OJI	-	m	0	oj	0	0	Chris Harvey, Anton Treuer	no	oji	0	0	0	Algic, Algonquian, Central, Ojibwa.	-	-	Ojibwa	-	OJI	-	Chris Harvey, Anton Treuer	0	0	609828	0	0	0	0	0	0	0	0	SAULTEAUX, PLAINS OJIBWAY, OJIBWAY, OJIBWE	7.7	1	so en	oji
xxe-adi-pad	0	0	0	0	0	0	0	0	0	0	0	0	0	0	m	0	0	0	0	0	0	0	0	0	0	0	0	0	0	0	0	0	0	0	0	0	0	0	0	0	Padam	0	m	0	0	7.7	0	0	0
xxe-adi-pai	0	0	0	0	0	0	0	0	0	0	0	0	0	0	m	0	0	0	0	0	0	0	0	0	0	0	0	0	0	0	0	0	0	0	0	0	0	0	0	0	Pailibo	0	m	0	0	7.7	0	0	0
crr	0	0	0	0	0	0	0	0	0	0	0	0	0	0	m	0	0	0	0	0	0	0	0	0	0	0	0	0	Carolina Algonquian	0	0	0	0	0	0	0	0	0	0	0	0	0	m	0	0	7.7	0	0	0
crs	0	3	0	0	0	0	SEYCHELLOIS CREOLE, SEYCHELLES CREOLE FRENCH, KREOL, CREOLE	0	0	crs	0	en fr	CRS	-	m	0	crs	1	0	-	no	crs	0	0	0	Creole, French based.	sc	-	Seselwa Creole French	-	CRS	sc	-	0	0	334222	0	0	0	0	0	0	0	0	SEYCHELLOIS CREOLE, SEYCHELLES CREOLE FRENCH, KREOL, CREOLE	1.0	0	rcf ht mfe lou	crs
crp	0	0	0	0	0	0	0	0	0	0	0	0	0	0	m	0	0	0	0	0	0	0	0	0	0	0	0	0	0	0	0	0	0	0	0	0	0	0	0	0	0	0	0	0	0	7.7	0	0	0
crq	0	5	0	0	0	0	0	0	0	0	0	0	0	0	m	0	0	1	0	0	0	0	0	0	0	0	0	0	Iyo'wujwa Chorote	0	0	0	0	0	0	0	0	0	0	0	0	0	m	0	0	5.0	0	0	0
crv	0	0	0	0	0	0	0	0	0	0	0	0	0	0	m	0	0	0	0	0	0	0	0	0	0	0	0	0	Chaura	0	0	0	0	0	0	0	0	0	0	0	0	0	m	0	0	6.0	0	0	0
crw	0	8	0	0	0	0	0	0	0	0	2	0	0	0	m	0	0	9	0	0	0	0	0	1	0	0	0	0	Chrau	0	0	0	0	0	0	0	0	0	0	0	0	0	m	0	0	6.5	6	0	0
crt	0	51	0	0	0	0	0	0	0	0	0	0	0	0	m	0	0	1	0	0	0	0	0	0	0	0	0	0	Iyojwa'ja Chorote	0	0	0	0	0	0	0	0	0	0	0	0	0	m	0	0	6.5	0	0	0
crz	0	0	0	0	0	0	0	0	0	0	0	0	0	0	m	0	0	0	0	0	0	0	0	0	0	0	0	0	Cruzeño	0	0	0	0	0	0	0	0	0	0	0	0	0	m	0	0	9.0	0	0	0
crx	0	6	0	0	0	0	CENTRAL CARRIER	0	0	-	0	en	CAR	Mon Dec 24 09:49:21 CST 2012	m	0	crx	4	0	-	no	crx	0	0	0	Na-Dene, Nuclear Na-Dene, Athapaskan-Eyak, Athapaskan, Canadian, Carrier-Chilcotin, Babine-Carrier.	-	-	Carrier	-	CAR	-	-	0	0	22601	0	4	0	0	0	16489	0	0	CENTRAL CARRIER	7.0	2	caf	crx
cry	0	0	0	0	0	0	0	0	0	0	0	0	0	0	m	0	0	0	0	0	0	0	0	0	0	0	0	0	Cori	0	0	0	0	0	0	0	0	0	0	0	0	0	m	0	0	6.0	0	0	0
crb	0	0	0	0	0	0	0	0	0	0	0	0	0	0	m	0	0	0	0	0	0	0	0	0	0	0	0	0	Island Carib	0	0	0	0	0	0	0	0	0	0	0	0	0	m	0	0	7.7	0	0	0
crc	0	4	0	0	0	0	0	0	0	0	1	0	0	0	m	0	0	2	0	0	0	0	0	7	0	0	0	0	Lonwolwol	0	0	0	0	0	0	0	0	0	0	0	0	0	m	0	0	5.0	1	0	0
cra	0	3	0	0	0	0	0	0	0	0	1	0	0	0	m	0	0	0	0	0	0	0	0	0	0	0	0	0	Chara	0	0	0	0	0	0	0	0	0	0	0	0	0	m	0	0	6.0	1	0	0
crf	0	0	0	0	0	0	0	0	0	0	0	0	0	0	m	0	0	0	0	0	0	0	0	0	0	0	0	0	Caramanta	0	0	0	0	0	0	0	0	0	0	0	0	0	m	0	0	10.0	0	0	0
crg	0	4	0	0	0	0	FRENCH CREE, MITCHIF	0	0	-	0	en fr	CRG	-	m	17	crg	3	0.0	Dale McCreery	no	crg	0	0	0	Mixed Language, French-Cree.	-	-	Michif	-	CRG	-	Dale McCreery	0	0	5280	1	0	477	0	0	0	0	0	FRENCH CREE, MITCHIF	7.0	0	-	crg
crd	0	5	0	0	0	0	0	0	0	0	0	0	0	0	m	9	0	2	0.0	0	0	0	0	1	0	0	0	0	Coeur d'Alene	0	0	0	0	0	0	0	1	0	485	0	0	0	0	0	0	8.5	0	0	0
cre	0	1	Inclusive SIL code	0	0	not found	-	0.55	0	crm*	0	en	-	-	h	168	cr	2	6774	Chris Harvey	no	cre	0	0	0	Algic, Algonquian, Central, Cree-Montagnais-Naskapi.	-	cr	Cree	cr	-	-	Chris Harvey	931	Nehiyaw	157730	0	0	17709		Cree	0	0	0	-	7.7	1	oj-Cans	cre
crj	0	7	0	0	0	0	0	0	0	0	0	0	0	0	m	0	0	1	0	0	0	0	0	0	0	0	0	0	Southern East Cree	0	0	0	0	0	0	0	0	0	0	0	0	0	m	0	0	5.0	0	0	0
crk	0	17	0	0	0	0	WESTERN CREE	0	0	-	1	en	CRP	-	m	0	crk	5	0	Melanie Quinn	no	crk	0	4	0	Algic, Algonquian, Central, Cree-Montagnais-Naskapi.	-	-	Plains Cree	-	CRP	-	Melanie Quinn	0	0	1333	0	0	0	0	0	0	0	0	WESTERN CREE	5.0	1	-	crk
crh	0	5		0	0	fedora no	CRIMEAN, CRIMEAN TURKISH	0.87	0	-	0	en	CRH	-	v	1724	crh	1	545206	-	no	crh	0	0	0	Altaic, Turkic, Southern.	-	crh	Crimean Tatar	crh	CRH	-	-	2293	Qırımtatarca	302511	0	0	804513		Crimean Tatar	0	0	0	CRIMEAN, CRIMEAN TURKISH	4.0	0	tr kaa	crh
cri	0	3	0	0	0	0	SÃO TOMENSE, FORRO	0	0	-	0	en	CRI	-	m	0	cri	1	0	-	no	cri	0	9	0	Creole, Portuguese based.	-	-	Sãotomense	-	CRI	-	-	0	0	88811	0	0	0	0	0	0	0	0	SÃO TOMENSE, FORRO	6.5	0	loz lch	cri
crn	0	7	0	0	0	0	-	0	0	-	1	en	COR	Mon Dec 24 09:46:19 CST 2012	m	1	crn	5	0.0	-	no	crn	0	0	0	Uto-Aztecan, Southern Uto-Aztecan, Sonoran, Corachol.	-	-	El Nayar Cora	-	COR	-	-	0	0	1030141	1	7	1	0	0	1065704	0	0	-	5.0	2	crn-x-presidio	crn
cro	0	5	0	0	0	0	0	0	0	0	0	0	0	0	m	0	0	1	0	0	0	0	0	0	0	0	0	0	Crow	0	0	0	0	0	0	0	0	0	0	0	0	0	0	0	0	6.5	0	0	0
crl	0	6	0	0	0	0	0	0	0	0	0	0	0	0	m	0	0	1	0	0	0	0	0	0	0	0	0	0	Northern East Cree	0	0	0	0	0	0	0	0	0	0	0	0	0	m	0	0	5.0	0	0	0
crm	0	3	0	0	0	0	0	0	0	0	0	0	0	0	m	0	0	4	0	0	0	0	0	1	0	0	0	0	Moose Cree	0	0	0	0	0	0	0	0	0	0	0	0	0	m	0	0	6.5	0	0	0
sew	0	1	0	0	0	0	0	0	0	0	0	0	0	0	m	0	0	2	0	0	0	0	0	0	0	0	0	0	Sewa Bay	0	0	0	0	0	0	0	0	0	0	0	0	0	m	0	0	6.0	0	0	0
sev	0	0	0	0	0	0	0	0	0	0	0	0	0	0	m	0	0	0	0	0	0	0	0	0	0	0	0	0	Nyarafolo Senoufo	0	0	0	0	0	0	0	0	0	0	0	0	0	m	0	0	6.0	0	0	0
seu	0	0	0	0	0	0	0	0	0	0	0	0	0	0	m	0	0	0	0	0	0	0	0	0	0	0	0	0	Serui-Laut	0	0	0	0	0	0	0	0	0	0	0	0	0	m	0	0	6.5	0	0	0
set	0	7	0	0	0	0	0	0	0	0	1	0	0	0	m	1	0	2	0.0	0	0	0	0	0	0	0	0	0	Sentani	0	0	0	0	0	0	0	1	0	714	0	0	0	0	0	0	5.0	3	0	0
ses	0	8	0	0	0	0	0	0	0	0	1	0	0	0	m	0	0	3	0	0	0	0	0	0	0	0	0	0	Koyraboro Senni Songhai	0	0	0	0	0	0	0	0	0	0	0	0	0	m	0	0	4.0	1	0	0
ser	0	3	0	0	0	0	0	0	0	0	0	0	0	0	m	0	0	1	0	0	0	0	0	1	0	0	0	0	Serrano	0	0	0	0	0	0	0	0	0	0	0	0	0	m	0	0	9.0	0	0	0
seq	0	0	0	0	0	0	0	0	0	0	0	0	0	0	m	0	0	0	0	0	0	0	0	0	0	0	0	0	Senara Sénoufo	0	0	0	0	0	0	0	0	0	0	0	0	0	m	0	0	6.0	0	0	0
sep	0	0	0	0	0	0	0	0	0	0	0	0	0	0	m	0	0	0	0	0	0	0	0	0	0	0	0	0	Sìcìté Sénoufo	0	0	0	0	0	0	0	0	0	0	0	0	0	m	0	0	5.0	0	0	0
sez	0	0	0	0	0	0	0	0	0	0	0	0	0	0	m	0	0	0	0	0	0	0	0	0	0	0	0	0	Senthang Chin	0	0	0	0	0	0	0	0	0	0	0	0	0	m	0	0	6.5	0	0	0
sey	0	14	0	0	0	0	-	0	0	-	1	en es	SEY	Thu Dec 27 21:58:56 CST 2012	m	0	sey	9	0	-	no	sey	0	2	0	Tucanoan, Western Tucanoan, Northern, Siona-Secoya.	-	-	Secoya	-	SEY	-	-	0	0	3957	0	5	0	0	0	216559	0	0	-	5.0	5	snn	sey
seg	0	0	0	0	0	0	0	0	0	0	0	0	0	0	m	0	0	0	0	0	0	0	0	0	0	0	0	0	Segeju	0	0	0	0	0	0	0	0	0	0	0	0	0	m	0	0	8.0	0	0	0
sef	0	3	0	0	0	0	0	0	0	0	0	0	0	0	m	0	0	3	0	0	0	0	0	0	0	0	0	0	Cebaara Senoufo	0	0	0	0	0	0	0	0	0	0	0	0	0	m	0	0	5.0	0	0	0
see	0	13	0	0	0	0	0	0	0	0	0	0	0	0	m	0	0	1	0	0	0	0	0	0	0	0	0	0	Seneca	0	0	0	0	0	0	0	0	0	0	0	0	0	m	0	0	7.0	0	0	0
sed	0	11	0	0	0	0	0	0	0	0	3	0	0	0	m	0	0	7	0	0	0	0	0	0	0	0	0	0	Sedang	0	0	0	0	0	0	0	0	0	0	0	0	0	m	0	0	6.0	8	0	0
sec	0	1	0	0	0	0	-	0	0	-	0	en	SEC	-	m	0	sec	0	0	-	no	sec	0	0	0	Salishan, Central Salish, Northern.	-	-	Sechelt	-	SEC	-	-	0	0	3521	0	0	0	0	0	0	0	0	-	8.0	2	hur-x-upr	sec
seb	0	0	0	0	0	0	0	0	0	0	0	0	0	0	m	0	0	0	0	0	0	0	0	0	0	0	0	0	Shempire Senoufo	0	0	0	0	0	0	0	0	0	0	0	0	0	m	0	0	6.0	0	0	0
sea	0	2	0	0	0	0	0	0	0	0	1	0	0	0	m	0	0	1	0	0	0	0	0	0	0	0	0	0	Semai	0	0	0	0	0	0	0	0	0	0	0	0	0	m	0	0	5.0	1	0	0
seo	0	1	0	0	0	0	0	0	0	0	1	0	0	0	m	0	0	0	0	0	0	0	0	0	0	0	0	0	Suarmin	0	0	0	0	0	0	0	0	0	0	0	0	0	m	0	0	7.0	1	0	0
sen	0	2	0	0	0	0	0	0	0	0	0	0	0	0	m	0	0	1	0	0	0	0	0	0	0	0	0	0	Nanerigé Sénoufo	0	0	0	0	0	0	0	0	0	0	0	0	0	m	0	0	6.0	0	0	0
sel	0	17	0	0	0	0	0	0	0	0	0	0	0	0	b	3	0	5	0.0	0	0	0	0	3	0	0	0	0	Selkup	0	0	0	0	0	0	0	1	0	1162	0	0	0	0	0	0	5.0	0	0	0
sek	0	2	0	0	0	0	-	0	0	-	0	en	SEK	-	m	0	sek	0	0	-	no	sek	0	0	0	Na-Dene, Nuclear Na-Dene, Athapaskan-Eyak, Athapaskan, Canadian, Beaver-Sekani.	-	-	Sekani	-	SEK	-	-	0	0	3151	0	0	0	0	0	0	0	0	-	8.5	0	caf crx kkz	sek
sej	0	1	0	0	0	0	0	0	0	0	1	0	0	0	m	0	0	0	0	0	0	0	0	0	0	0	0	0	Sene	0	0	0	0	0	0	0	0	0	0	0	0	0	m	0	0	10.0	1	0	0
sei	0	20	0	0	0	0	-	0	0	-	7	en es	SEI	Thu Dec 27 21:56:31 CST 2012	h	115	sei	12	7892.0	-	no	sei	0	2	0	Hokan, Salinan-Seri.	-	-	Seri	-	SEI	-	-	986.5	0	78606	1	16	31059	0	0	93407	0	0	-	6.0	12	cao nhx nch	sei
seh	0	4	0	0	0	0	CISENA, CHISENA	0	0	-	0	en	SEH	-	m	0	seh	1	0	-	no	seh	0	0	0	Niger-Congo, Atlantic-Congo, Volta-Congo, Benue-Congo, Bantoid, Southern, Narrow Bantu, Central, N, Senga-Sena (N.40), Sena.	sen	-	Sena	-	SEH	sen	-	0	0	61373	0	0	0	0	0	0	0	0	CISENA, CHISENA	5.0	1	ny tum sw	seh
zkn	0	0	0	0	0	0	0	0	0	0	0	0	0	0	m	0	0	0	0	0	0	0	0	0	0	0	0	0	Kanan	0	0	0	0	0	0	0	0	0	0	0	0	0	m	0	0	6.0	0	0	0
zko	0	0	0	0	0	0	0	0	0	0	0	0	0	0	m	0	0	0	0	0	0	0	0	0	0	0	0	0	Kott	0	0	0	0	0	0	0	0	0	0	0	0	0	m	0	0	7.7	0	0	0
zkh	0	0	0	0	0	0	0	0	0	0	0	0	0	0	m	0	0	0	0	0	0	0	0	0	0	0	0	0	Khorezmian	0	0	0	0	0	0	0	0	0	0	0	0	0	m	0	0	7.7	0	0	0
zkk	0	2	0	0	0	0	0	0	0	0	0	0	0	0	m	0	0	1	0	0	0	0	0	0	0	0	0	0	Karankawa	0	0	0	0	0	0	0	0	0	0	0	0	0	m	0	0	7.7	0	0	0
zkd	0	0	0	0	0	0	0	0	0	0	0	0	0	0	m	0	0	0	0	0	0	0	0	0	0	0	0	0	Kadu	0	0	0	0	0	0	0	0	0	0	0	0	0	m	0	0	6.5	0	0	0
zkg	0	0	0	0	0	0	0	0	0	0	0	0	0	0	m	0	0	0	0	0	0	0	0	0	0	0	0	0	Koguryo	0	0	0	0	0	0	0	0	0	0	0	0	0	m	0	0	7.7	0	0	0
zka	0	0	0	0	0	0	0	0	0	0	0	0	0	0	m	0	0	0	0	0	0	0	0	0	0	0	0	0	Kaimbulawa	0	0	0	0	0	0	0	0	0	0	0	0	0	m	0	0	6.5	0	0	0
zkb	0	0	0	0	0	0	0	0	0	0	0	0	0	0	m	0	0	0	0	0	0	0	0	0	0	0	0	0	Koibal	0	0	0	0	0	0	0	0	0	0	0	0	0	m	0	0	7.7	0	0	0
zkz	0	0	0	0	0	0	0	0	0	0	0	0	0	0	m	0	0	0	0	0	0	0	0	0	0	0	0	0	Khazar	0	0	0	0	0	0	0	0	0	0	0	0	0	m	0	0	7.7	0	0	0
zkt	0	0	0	0	0	0	0	0	0	0	0	0	0	0	m	0	0	0	0	0	0	0	0	0	0	0	0	0	Kitan	0	0	0	0	0	0	0	0	0	0	0	0	0	0	0	0	7.7	0	0	0
zku	0	0	0	0	0	0	0	0	0	0	0	0	0	0	m	0	0	0	0	0	0	0	0	0	0	0	0	0	Kaurna	0	0	0	0	0	0	0	0	0	0	0	0	0	m	0	0	7.7	0	0	0
zkv	0	0	0	0	0	0	0	0	0	0	0	0	0	0	m	0	0	0	0	0	0	0	0	0	0	0	0	0	Krevinian	0	0	0	0	0	0	0	0	0	0	0	0	0	m	0	0	7.7	0	0	0
zkp	0	0	0	0	0	0	0	0	0	0	0	0	0	0	m	0	0	0	0	0	0	0	0	0	0	0	0	0	São Paulo Kaingáng	0	0	0	0	0	0	0	0	0	0	0	0	0	m	0	0	10.0	0	0	0
zkr	0	0	0	0	0	0	0	0	0	0	0	0	0	0	m	0	0	0	0	0	0	0	0	0	0	0	0	0	Zakhring	0	0	0	0	0	0	0	0	0	0	0	0	0	m	0	0	7.0	0	0	0
swt	0	1	0	0	0	0	0	0	0	0	1	0	0	0	m	0	0	1	0	0	0	0	0	0	0	0	0	0	Sawila	0	0	0	0	0	0	0	0	0	0	0	0	0	m	0	0	6.0	1	0	0
xxx-tzm-Tfng	0	0	0	0	0	0	CENTRAL SHILHA, MIDDLE ATLAS BERBER, SHILHA	0	0	-	0	en fr	TZM	-	m	0	tzm-Tfng	0	0	-	yes	xxx-tzm-Tfng	0	0	0	Afro-Asiatic, Berber, Northern, Atlas.	-	-	Central Atlas Tamazight	-	TZM	-	-	0	0	2692	0	0	0	0	0	0	0	0	CENTRAL SHILHA, MIDDLE ATLAS BERBER, SHILHA	7.7	0	-	xxx-tzm-Tfng
pdu	0	2	0	0	0	0	0	0	0	0	0	0	0	0	m	0	0	0	0	0	0	0	0	0	0	0	0	0	Kayan	0	0	0	0	0	0	0	0	0	0	0	0	0	m	0	0	6.0	0	0	0
pdt	0	2	0	0	0	0	0	0	0	0	0	0	0	0	v	132	0	0	58274.0	0	0	0	0	0	0	0	0	0	Plautdietsch	0	0	0	0	1294.97777778	0	0	1	0	112183	0	0	0	0	0	0	5.0	1	0	0
xxx-en-US	0	0	0	0	0	0	-	0	0	-	0	hi	ENG	-	m	0	en-US	0	0	Kevin Scannell	no	xxx-en-US	0	0	0	Indo-European, Germanic, West, English.	-	-	English (United States)	-	ENG	-	Kevin Scannell	0	0	5529657	0	0	0	0	0	0	0	0	-	7.7	0	-	xxx-en-US
pdo	0	4	0	0	0	0	0	0	0	0	0	0	0	0	m	0	0	1	0	0	0	0	0	0	0	0	0	0	Padoe	0	0	0	0	0	0	0	0	0	0	0	0	0	m	0	0	6.5	1	0	0
pdn	0	0	0	0	0	0	0	0	0	0	0	0	0	0	m	0	0	0	0	0	0	0	0	0	0	0	0	0	Podena	0	0	0	0	0	0	0	0	0	0	0	0	0	m	0	0	8.0	0	0	0
sww	0	0	0	0	0	0	0	0	0	0	0	0	0	0	m	0	0	0	0	0	0	0	0	0	0	0	0	0	Sowa	0	0	0	0	0	0	0	0	0	0	0	0	0	m	0	0	8.5	0	0	0
pdi	0	0	0	0	0	0	0	0	0	0	0	0	0	0	m	0	0	0	0	0	0	0	0	0	0	0	0	0	Pa Di	0	0	0	0	0	0	0	0	0	0	0	0	0	m	0	0	6.5	0	0	0
pdc	0	2		0	0	de_US: broken link	PENNSYLVANISH, PENNSYLVANIA DUTCH	1.00	0	-	1	en	PDC	-	b	1803	pdc	0	258711	-	no	pdc	0	0	0	Indo-European, Germanic, West, High German, German, Middle German, West Middle German.	-	pdc	Pennsylvania German	pdc	PDC	-	-	1966	Deitsch	63802	0	0	766717		Pennsylvania German	0	0	0	PENNSYLVANISH, PENNSYLVANIA DUTCH	5.0	1	de	pdc
pda	0	1	0	0	0	0	0	0	0	0	1	0	0	0	m	0	0	0	0	0	0	0	0	0	0	0	0	0	Anam	0	0	0	0	0	0	0	0	0	0	0	0	0	m	0	0	6.0	1	0	0
xxe-kcx-gan	0	0	0	0	0	0	0	0	0	0	0	0	0	0	m	0	0	0	0	0	0	0	0	0	0	0	0	0	0	0	0	0	0	0	0	0	0	0	0	0	Ganjulé	0	m	0	0	7.7	0	0	0
xxe-nlr	0	0	0	0	0	0	0	0	0	0	0	0	0	0	m	0	0	0	0	0	0	0	0	0	0	0	0	0	0	0	0	0	0	0	0	0	0	0	0	0	0	0	m	0	0	7.7	0	0	0
xay	0	0	0	0	0	0	0	0	0	0	0	0	0	0	m	0	0	0	0	0	0	0	0	0	0	0	0	0	Kayan Mahakam	0	0	0	0	0	0	0	0	0	0	0	0	0	m	0	0	6.0	0	0	0
xap	0	0	0	0	0	0	0	0	0	0	0	0	0	0	m	0	0	0	0	0	0	0	0	0	0	0	0	0	Apalachee	0	0	0	0	0	0	0	0	0	0	0	0	0	m	0	0	7.7	0	0	0
xaq	0	0	0	0	0	0	0	0	0	0	0	0	0	0	m	0	0	0	0	0	0	0	0	0	0	0	0	0	Aquitanian	0	0	0	0	0	0	0	0	0	0	0	0	0	m	0	0	7.7	0	0	0
xar	0	1	0	0	0	0	0	0	0	0	1	0	0	0	m	0	0	0	0	0	0	0	0	0	0	0	0	0	Karami	0	0	0	0	0	0	0	0	0	0	0	0	0	m	0	0	10.0	1	0	0
xas	0	5	0	0	0	0	0	0	0	0	0	0	0	0	m	0	0	1	0	0	0	0	0	0	0	0	0	0	Kamas	0	0	0	0	0	0	0	0	0	0	0	0	0	m	0	0	10.0	0	0	0
xat	0	0	0	0	0	0	0	0	0	0	0	0	0	0	m	0	0	0	0	0	0	0	0	0	0	0	0	0	Katawixi	0	0	0	0	0	0	0	0	0	0	0	0	0	m	0	0	8.5	0	0	0
xau	0	1	0	0	0	0	0	0	0	0	1	0	0	0	m	0	0	0	0	0	0	0	0	0	0	0	0	0	Kauwera	0	0	0	0	0	0	0	0	0	0	0	0	0	m	0	0	6.0	1	0	0
xav	0	5	0	0	0	0	AKUÊN, AKWEN, A'WE, CHAVANTE, SHAVANTE, CRISCA, PUSCITI, TAPACUA	0	0	0	1	en	XAV	Thu Jan 10 10:12:59 CST 2013	m	0	xav	9	0	-	no	xav	0	0	0	Macro-Ge, Ge-Kaingang, Ge, Central, Acua.	-	-	Xavante	0	0	0	0	0	0	0	0	1	0	0	0	483795	0	0	0	4.0	2	ty rap wmw sw	0
xaw	0	17	0	0	0	0	0	0	0	0	1	0	0	0	m	0	0	1	0	0	0	0	0	8	0	0	0	0	Kawaiisu	0	0	0	0	0	0	0	0	0	0	0	0	0	m	0	0	8.5	3	0	0
xai	0	0	0	0	0	0	0	0	0	0	0	0	0	0	m	0	0	0	0	0	0	0	0	0	0	0	0	0	Kaimbé	0	0	0	0	0	0	0	0	0	0	0	0	0	m	0	0	9.0	0	0	0
xal	1	11		0	0	not found	KALMUK, KALMUCK, KALMACK, QALMAQ, KALMYTSKII JAZYK, KHAL:MAG, OIRAT, VOLGA OIRAT, EUROPEAN OIRAT, WESTERN MONGOLIAN	1.00	0	-	0	en	KGZ	-	b	1836	xal	3	97988	-	no	xal	0	0	0	Altaic, Mongolian, Eastern, Oirat-Khalkha, Oirat-Kalmyk-Darkhat.	klk*	xal	Kalmyk	xal	KGZ	klk*	-	4251	Хальмг	44599	0	0	334692		Kalmyk	0	0	0	KALMUK, KALMUCK, KALMACK, QALMAQ, KALMYTSKII JAZYK, KHAL:MAG, OIRAT, VOLGA OIRAT, EUROPEAN OIRAT, WESTERN MONGOLIAN	6.5	0	-	xal
xam	0	4	0	0	0	0	0	0	0	0	1	0	0	0	m	0	0	1	0	0	0	0	0	0	0	0	0	0	/Xam	0	0	0	0	0	0	0	0	0	0	0	0	0	m	0	0	10.0	2	0	0
xan	0	3	0	0	0	0	0	0	0	0	2	0	0	0	b	0	0	0	0	0	0	0	0	0	0	0	0	0	Xamtanga	0	0	0	0	0	0	0	0	0	0	0	0	0	0	0	0	4.0	2	0	0
xao	0	0	0	0	0	0	0	0	0	0	0	0	0	0	m	0	0	0	0	0	0	0	0	0	0	0	0	0	Khao	0	0	0	0	0	0	0	0	0	0	0	0	0	m	0	0	6.0	0	0	0
xaa	0	0	0	0	0	0	0	0	0	0	0	0	0	0	m	0	0	0	0	0	0	0	0	0	0	0	0	0	Andalusian Arabic	0	0	0	0	0	0	0	0	0	0	0	0	0	m	0	0	7.7	0	0	0
xab	0	0	0	0	0	0	0	0	0	0	0	0	0	0	m	0	0	0	0	0	0	0	0	0	0	0	0	0	Sambe	0	0	0	0	0	0	0	0	0	0	0	0	0	m	0	0	8.5	0	0	0
xac	0	2	0	0	0	0	0	0	0	0	0	0	0	0	m	0	0	1	0	0	0	0	0	0	0	0	0	0	Kachari	0	0	0	0	0	0	0	0	0	0	0	0	0	m	0	0	6.5	0	0	0
xad	0	0	0	0	0	0	0	0	0	0	0	0	0	0	m	0	0	0	0	0	0	0	0	0	0	0	0	0	Adai	0	0	0	0	0	0	0	0	0	0	0	0	0	m	0	0	7.7	0	0	0
xae	0	0	0	0	0	0	0	0	0	0	0	0	0	0	m	0	0	0	0	0	0	0	0	0	0	0	0	0	Aequian	0	0	0	0	0	0	0	0	0	0	0	0	0	m	0	0	7.7	0	0	0
xag	0	0	0	0	0	0	0	0	0	0	0	0	0	0	m	0	0	0	0	0	0	0	0	0	0	0	0	0	Aghwan	0	0	0	0	0	0	0	0	0	0	0	0	0	m	0	0	7.7	0	0	0
nri	0	5	0	0	0	0	0	0	0	0	0	0	0	0	m	0	0	1	0	0	0	0	0	0	0	0	0	0	Chokri Naga	0	0	0	0	0	0	0	0	0	0	0	0	0	m	0	0	4.0	0	0	0
nrn	0	0	0	0	0	0	0	0	0	0	0	0	0	0	h	40	0	0	0.0	0	0	0	0	0	0	0	0	0	Norn	0	0	0	0	0	0	0	1	0	2170	0	0	0	0	0	0	7.7	0	0	0
nrm	0	2	0	0	0	0	0	0	0	0	0	0	0	0	m	0	0	1	0	0	0	0	0	0	0	0	0	0	Narom	0	0	0	0	0	0	0	0	0	0	0	0	0	m	0	0	6.5	0	0	0
nrl	0	3	0	0	0	0	0	0	0	0	0	0	0	0	m	0	0	1	0	0	0	0	0	0	0	0	0	0	Ngarluma	0	0	0	0	0	0	0	0	0	0	0	0	0	m	0	0	8.5	0	0	0
nrc	0	0	0	0	0	0	0	0	0	0	0	0	0	0	m	0	0	0	0	0	0	0	0	0	0	0	0	0	Noric	0	0	0	0	0	0	0	0	0	0	0	0	0	m	0	0	7.7	0	0	0
nrb	0	11	0	0	0	0	0	0	0	0	0	0	0	0	m	0	0	3	0	0	0	0	0	0	0	0	0	0	Nara	0	0	0	0	0	0	0	0	0	0	0	0	0	m	0	0	6.0	0	0	0
nra	0	0	0	0	0	0	0	0	0	0	0	0	0	0	m	0	0	0	0	0	0	0	0	0	0	0	0	0	Ngom	0	0	0	0	0	0	0	0	0	0	0	0	0	m	0	0	6.0	0	0	0
nrg	0	0	0	0	0	0	0	0	0	0	0	0	0	0	m	0	0	0	0	0	0	0	0	0	0	0	0	0	Narango	0	0	0	0	0	0	0	0	0	0	0	0	0	m	0	0	6.5	0	0	0
nre	0	0	0	0	0	0	0	0	0	0	0	0	0	0	m	0	0	0	0	0	0	0	0	0	0	0	0	0	Southern Rengma Naga	0	0	0	0	0	0	0	0	0	0	0	0	0	m	0	0	5.0	0	0	0
nrz	0	6	0	0	0	0	0	0	0	0	0	0	0	0	m	0	0	1	0	0	0	0	0	0	0	0	0	0	Lala	0	0	0	0	0	0	0	0	0	0	0	0	0	m	0	0	5.0	0	0	0
nrx	0	0	0	0	0	0	0	0	0	0	0	0	0	0	m	0	0	0	0	0	0	0	0	0	0	0	0	0	Ngurmbur	0	0	0	0	0	0	0	0	0	0	0	0	0	m	0	0	10.0	0	0	0
nrr	0	1	0	0	0	0	0	0	0	0	0	0	0	0	m	0	0	0	0	0	0	0	0	0	0	0	0	0	Norra	0	0	0	0	0	0	0	0	0	0	0	0	0	m	0	0	10.0	0	0	0
nrp	0	0	0	0	0	0	0	0	0	0	0	0	0	0	m	0	0	0	0	0	0	0	0	0	0	0	0	0	North Picene	0	0	0	0	0	0	0	0	0	0	0	0	0	m	0	0	7.7	0	0	0
nru	0	23	0	0	0	0	0	0	0	0	7	0	0	0	b	0	0	0	0	0	0	0	0	257	0	0	0	0	Narua	0	0	0	0	0	0	0	0	0	0	0	0	0	m	0	0	6.0	7	0	0
nrt	0	0	0	0	0	0	0	0	0	0	0	0	0	0	m	0	0	0	0	0	0	0	0	0	0	0	0	0	Northern Kalapuya	0	0	0	0	0	0	0	0	0	0	0	0	0	m	0	0	7.7	0	0	0
mlb	0	0	0	0	0	0	0	0	0	0	0	0	0	0	m	0	0	0	0	0	0	0	0	0	0	0	0	0	Mbule	0	0	0	0	0	0	0	0	0	0	0	0	0	m	0	0	6.5	0	0	0
mlc	0	0	0	0	0	0	0	0	0	0	0	0	0	0	m	0	0	0	0	0	0	0	0	0	0	0	0	0	Cao Lan	0	0	0	0	0	0	0	0	0	0	0	0	0	m	0	0	6.0	0	0	0
mla	3	2	0	0	0	0	0	0	0	0	0	0	0	0	m	0	0	9	0	0	0	0	0	5	0	0	0	0	Malo	0	0	0	0	0	0	0	0	0	0	0	0	0	m	0	0	5.0	0	0	0
mlf	0	2	0	0	0	0	0	0	0	0	0	0	0	0	m	0	0	4	0	0	0	0	0	0	0	0	0	0	Mal	0	0	0	0	0	0	0	0	0	0	0	0	0	m	0	0	5.0	0	0	0
mlg	0	3	Inclusive SIL code of many dialects	0	0	aff-dic	MALGACHE, STANDARD MALAGASY	1.04	0	mex	0	en fr	MEX	-	b	37830	mg	0	8137507	Rado Ramarotafika	yes	mlg	0	1	0	Austronesian, Malayo-Polynesian, Western Malayo-Polynesian, Borneo, Barito, East, Malagasy.	mg	mg	Malagasy	mg	MEX	mg	Rado Ramarotafika	1551	Malagasy	1988620	0	0	24828276		Malagasy	0	0	0	MALGACHE, STANDARD MALAGASY	7.7	1	buc	mlg
mle	1	2	0	0	0	0	0	0	0	0	1	0	0	0	m	0	0	2	0	0	0	0	0	1	0	0	0	0	Manambu	0	0	0	0	0	0	0	0	0	0	0	0	0	m	0	0	5.0	1	0	0
mlj	0	0	0	0	0	0	0	0	0	0	0	0	0	0	m	0	0	0	0	0	0	0	0	0	0	0	0	0	Miltu	0	0	0	0	0	0	0	0	0	0	0	0	0	m	0	0	8.0	0	0	0
mlk	0	0	0	0	0	0	0	0	0	0	0	0	0	0	m	0	0	0	0	0	0	0	0	0	0	0	0	0	Kiwilwana	0	0	0	0	0	0	0	0	0	0	0	0	0	m	0	0	6.0	0	0	0
mlh	0	1	0	0	0	0	0	0	0	0	1	0	0	0	m	0	0	0	0	0	0	0	0	0	0	0	0	0	Mape	0	0	0	0	0	0	0	0	0	0	0	0	0	m	0	0	5.0	1	0	0
mli	0	0	0	0	0	0	0	0	0	0	0	0	0	0	m	0	0	0	0	0	0	0	0	0	0	0	0	0	Malimpung	0	0	0	0	0	0	0	0	0	0	0	0	0	m	0	0	6.0	0	0	0
mln	0	1	0	0	0	0	0	0	0	0	0	0	0	0	m	0	0	1	0	0	0	0	0	1	0	0	0	0	Malango	0	0	0	0	0	0	0	0	0	0	0	0	0	m	0	0	6.0	0	0	0
mlo	0	0	0	0	0	0	0	0	0	0	0	0	0	0	m	0	0	0	0	0	0	0	0	0	0	0	0	0	Mlomp	0	0	0	0	0	0	0	0	0	0	0	0	0	m	0	0	6.5	0	0	0
mll	0	1	0	0	0	0	0	0	0	0	0	0	0	0	m	0	0	4	0	0	0	0	0	1	0	0	0	0	Malua Bay	0	0	0	0	0	0	0	0	0	0	0	0	0	m	0	0	6.5	0	0	0
mlm	0	7	0	0	0	0	0	0	0	0	0	0	0	0	m	0	0	2	0	0	0	0	0	0	0	0	0	0	Mulam	0	0	0	0	0	0	0	0	0	0	0	0	0	m	0	0	6.5	0	0	0
mlr	0	0	0	0	0	0	0	0	0	0	0	0	0	0	m	0	0	0	0	0	0	0	0	0	0	0	0	0	Vame	0	0	0	0	0	0	0	0	0	0	0	0	0	m	0	0	5.0	0	0	0
mls	0	5	0	0	0	0	0	0	0	0	0	0	0	0	m	0	0	2	0	0	0	0	0	1	0	0	0	0	Masalit	0	0	0	0	0	0	0	0	0	0	0	0	0	m	0	0	6.0	0	0	0
mlp	0	2	0	0	0	0	MUGIL, BUNU, SAKER	0	0	-	2	en	MLP	Fri Dec 28 21:07:56 CST 2012	m	0	mlp	5	0	-	no	mlp	0	1	0	Trans-New Guinea, Madang-Adelbert Range, Adelbert Range, Pihom-Isumrud-Mugil, Mugil.	-	-	Bargam	-	MLP	-	-	0	0	1962	0	281	0	0	0	346597	0	0	MUGIL, BUNU, SAKER	4.0	2	bik hus war	mlp
mlq	0	12	0	0	0	0	0	0	0	0	0	0	0	0	m	0	0	3	0	0	0	0	0	1	0	0	0	0	Western Maninkakan	0	0	0	0	0	0	0	0	0	0	0	0	0	m	0	0	4.0	0	0	0
mlv	1	4	0	0	1	0	0	0	0	0	0	0	0	0	m	0	0	1	0	0	0	0	0	483	0	0	0	0	Mwotlap	0	0	0	0	0	0	0	0	0	0	0	0	0	m	0	0	6.0	0	0	0
mlw	0	1	0	0	0	0	0	0	0	0	0	0	0	0	m	0	0	1	0	0	0	0	0	0	0	0	0	0	Moloko	0	0	0	0	0	0	0	0	0	0	0	0	0	m	0	0	5.0	0	0	0
mlt	0	14		1	0	aff-dic	MALTI	0.95	0	mls	0	en	MLS	-	v	3002	mt	3	6947116	-	yes	mlt	1	2	0	Afro-Asiatic, Semitic, Central, South, Arabic.	mt	mt	Maltese	mt	MLS	mt	-	5525	Malti	8952294	0	0	8093214		Maltese	0	v	0	MALTI	1.0	0	-	mlt
mlu	0	10	0	0	0	0	TO'AMBAITA, TO'ABAITA, MALU, MALU'U	0	0	-	1	en	MLU	-	m	0	mlu	2	0	-	no	mlu	0	1	0	Austronesian, Malayo-Polynesian, Central-Eastern, Eastern Malayo-Polynesian, Oceanic, Central-Eastern Oceanic, Southeast Solomonic, Malaita-San Cristobal, Malaita, Northern.	ob	-	To'abaita	-	MLU	ob	-	0	0	12953	0	0	0	0	0	0	0	0	TO'AMBAITA, TO'ABAITA, MALU, MALU'U	5.0	2	kwf	mlu
mlz	0	0	0	0	0	0	0	0	0	0	0	0	0	0	m	0	0	0	0	0	0	0	0	0	0	0	0	0	Malaynon	0	0	0	0	0	0	0	0	0	0	0	0	0	m	0	0	6.0	0	0	0
mlx	0	1	0	0	0	0	0	0	0	0	0	0	0	0	m	0	0	5	0	0	0	0	0	1	0	0	0	0	Naha'ai	0	0	0	0	0	0	0	0	0	0	0	0	0	m	0	0	6.0	0	0	0
vol	0	0		0	0	not found	-	0.99	0	-	0	en	-	-	h	118937	vo	0	1002207	-	no	vol	0	0	0	Artificial.	-	vo	Volapük	vo	-	-	-	2894	Volapük	772038	0	0	62478845	-	Volapük	0	0	0	-	7.7	0	-	vol
psh	0	0	0	0	0	0	0	0	0	0	0	0	0	0	m	0	0	0	0	0	0	0	0	0	0	0	0	0	Southwest Pashayi	0	0	0	0	0	0	0	0	0	0	0	0	0	m	0	0	6.0	0	0	0
vot	0	4	0	0	0	0	0	0	0	0	0	0	0	0	h	233	0	1	2784.0	0	0	0	0	0	0	0	0	0	Votic	0	0	0	0	1392.0	0	0	1	0	52981	0	0	0	0	0	0	8.5	0	0	0
amj	0	2	0	0	0	0	0	0	0	0	1	0	0	0	m	0	0	0	0	0	0	0	0	0	0	0	0	0	Amdang	0	0	0	0	0	0	0	0	0	0	0	0	0	m	0	0	6.0	1	0	0
vor	0	0	0	0	0	0	0	0	0	0	0	0	0	0	m	0	0	0	0	0	0	0	0	0	0	0	0	0	Voro	0	0	0	0	0	0	0	0	0	0	0	0	0	m	0	0	6.0	0	0	0
psn	0	0	0	0	0	0	0	0	0	0	0	0	0	0	m	0	0	0	0	0	0	0	0	0	0	0	0	0	Panasuan	0	0	0	0	0	0	0	0	0	0	0	0	0	m	0	0	6.5	0	0	0
pso	0	0	0	0	0	0	0	0	0	0	0	0	0	0	m	0	0	0	0	0	0	0	0	0	0	0	0	0	Polish Sign Language	0	0	0	0	0	0	0	0	0	0	0	0	0	m	0	0	5.0	0	0	0
psl	0	0	0	0	0	0	0	0	0	0	0	0	0	0	m	0	0	0	0	0	0	0	0	0	0	0	0	0	Puerto Rican Sign Language	0	0	0	0	0	0	0	0	0	0	0	0	0	m	0	0	6.5	0	0	0
psm	0	0	0	0	0	0	0	0	0	0	0	0	0	0	m	0	0	0	0	0	0	0	0	0	0	0	0	0	Pauserna	0	0	0	0	0	0	0	0	0	0	0	0	0	m	0	0	9.0	0	0	0
psa	0	3	0	0	0	0	0	0	0	0	1	0	0	0	m	0	0	1	0	0	0	0	0	0	0	0	0	0	Asue Awyu	0	0	0	0	0	0	0	0	0	0	0	0	0	m	0	0	6.5	1	0	0
rdb	0	0	0	0	0	0	0	0	0	0	0	0	0	0	m	0	0	0	0	0	0	0	0	0	0	0	0	0	Rudbari	0	0	0	0	0	0	0	0	0	0	0	0	0	m	0	0	7.0	0	0	0
psd	0	4	0	0	0	0	0	0	0	0	0	0	0	0	m	0	0	1	0	0	0	0	0	1	0	0	0	0	Plains Indian Sign Language	0	0	0	0	0	0	0	0	0	0	0	0	0	m	0	0	8.0	0	0	0
amf	0	2	0	0	0	0	0	0	0	0	1	0	0	0	m	0	0	1	0	0	0	0	0	0	0	0	0	0	Hamer-Banna	0	0	0	0	0	0	0	0	0	0	0	0	0	m	0	0	6.0	1	0	0
knn	1	10	0	0	0	0	0	0	0	0	0	0	0	0	b	0	0	2	0	0	0	0	0	2	0	0	0	0	Konkani (individual language)	0	0	0	0	0	0	0	0	0	0	0	0	0	0	0	0	2.0	0	0	0
kno	0	0	0	0	0	0	KONNOH	0	0	0	0	en	KNO	Sun Jan 6 09:04:10 CST 2013	m	0	kno	0	0	-	no	kno	0	0	0	Niger-Congo, Mande, Western, Central-Southwestern, Central, Manding-Jogo, Manding-Vai, Vai-Kono.	-	-	Kono (Sierra Leone)	0	0	0	0	0	0	0	0	1	0	0	0	340459	0	0	0	5.0	0	lus dgi knk bm biv maf	0
knl	0	0	0	0	0	0	0	0	0	0	0	0	0	0	m	0	0	0	0	0	0	0	0	0	0	0	0	0	Keninjal	0	0	0	0	0	0	0	0	0	0	0	0	0	m	0	0	6.0	0	0	0
knm	0	4	0	0	0	0	0	0	0	0	0	0	0	0	m	0	0	2	0	0	0	0	0	0	0	0	0	0	Kanamarí	0	0	0	0	0	0	0	0	0	0	0	0	0	m	0	0	6.0	0	0	0
knj	0	4	0	0	0	0	ACATECO, ACATEC, SAN MIGUEL ACATÁN KANJOBAL, CONOB	0	0	-	0	en	KNJ	Thu Dec 27 18:33:54 CST 2012	m	0	knj	1	0	-	no	knj	0	0	0	Mayan, Kanjobalan-Chujean, Kanjobalan, Kanjobal-Jacaltec.	-	-	Western Kanjobal	-	KNJ	-	-	0	0	12892	0	2	0	0	0	339335	0	0	ACATECO, ACATEC, SAN MIGUEL ACATÁN KANJOBAL, CONOB	4.0	1	jac	knj
knk	0	3	0	0	0	0	KORANKO	0	0	0	0	en	KHA	Sun Jan 6 09:04:25 CST 2013	m	0	knk	2	0	-	no	knk	0	1	0	Niger-Congo, Mande, Western, Central-Southwestern, Central, Manding-Jogo, Manding-Vai, Manding-Mokole, Mokole.	-	-	Kuranko	0	0	0	0	0	0	0	0	1	0	0	0	216477	0	0	0	5.0	0	emk bm dyu kno	0
kni	0	0	0	0	0	0	0	0	0	0	0	0	0	0	m	0	0	0	0	0	0	0	0	0	0	0	0	0	Kanufi	0	0	0	0	0	0	0	0	0	0	0	0	0	m	0	0	6.0	0	0	0
knf	0	5	0	0	0	0	0	0	0	0	1	0	0	0	m	0	0	3	0	0	0	0	0	1	0	0	0	0	Mankanya	0	0	0	0	0	0	0	0	0	0	0	0	0	m	0	0	5.0	2	0	0
kng	0	10	0	0	0	0	KIKONGO, CONGO, KICONGO, KONGO	0	0	kon	0	en	KON	-	b	0	kng	2	0	Anderson Sunda-Meya	no	kng	0	3	0	Niger-Congo, Atlantic-Congo, Volta-Congo, Benue-Congo, Bantoid, Southern, Narrow Bantu, Central, H, Kongo (H.10).	kg	kg	Koongo	kg	KON	kg	Anderson Sunda-Meya	0	0	233123	0	0	0	0	0	0	0	0	KIKONGO, CONGO, KICONGO, KONGO	2.0	0	yaf kcc lu sw	kng
knd	0	2	0	0	0	0	0	0	0	0	1	0	0	0	m	0	0	0	0	0	0	0	0	0	0	0	0	0	Konda	0	0	0	0	0	0	0	0	0	0	0	0	0	m	0	0	6.5	1	0	0
kne	0	2	0	0	0	0	CENTRAL KANKANAEY, KANKANAI, KANKANAY	0	0	0	0	en	KNE	Sun Jan 6 08:25:00 CST 2013	m	0	kne	5	0	-	no	kne	0	1	0	Austronesian, Malayo-Polynesian, Western Malayo-Polynesian, Northern Philippine, Northern Luzon, South-Central Cordilleran, Central Cordilleran, Nuclear Cordilleran, Bontok-Kankanay, Kankanay.	-	-	Kankanaey	0	0	0	0	0	0	0	0	1	0	0	0	180901	0	0	0	5.0	1	sbl ifb ifk pag iry	0
knb	0	2	0	0	0	0	0	0	0	0	0	0	0	0	m	0	0	1	0	0	0	0	0	1	0	0	0	0	Lubuagan Kalinga	0	0	0	0	0	0	0	0	0	0	0	0	0	m	0	0	4.0	1	0	0
knc	0	18	0	0	0	0	0	0	0	0	1	0	0	0	b	0	0	2	0	0	0	0	0	1	0	0	0	0	Central Kanuri	0	0	0	0	0	0	0	0	0	0	0	0	0	m	0	0	3.0	1	0	0
kna	0	3	0	0	0	0	0	0	0	0	0	0	0	0	m	0	0	1	0	0	0	0	0	0	0	0	0	0	Dera (Nigeria)	0	0	0	0	0	0	0	0	0	0	0	0	0	m	0	0	5.0	0	0	0
psy	0	0	0	0	0	0	0	0	0	0	0	0	0	0	m	0	0	0	0	0	0	0	0	0	0	0	0	0	Piscataway	0	0	0	0	0	0	0	0	0	0	0	0	0	m	0	0	10.0	0	0	0
knz	0	0	0	0	0	0	0	0	0	0	0	0	0	0	m	0	0	0	0	0	0	0	0	0	0	0	0	0	Kalamsé	0	0	0	0	0	0	0	0	0	0	0	0	0	m	0	0	6.0	0	0	0
knx	0	2	0	0	0	0	0	0	0	0	0	0	0	0	m	2	0	0	0.0	0	0	0	0	0	0	0	0	0	Salako	0	0	0	0	0	0	0	1	0	1036	0	0	0	0	0	0	3.0	1	0	0
kny	0	3	0	0	0	0	0	0	0	0	0	0	0	0	m	0	0	1	0	0	0	0	0	0	0	0	0	0	Kanyok	0	0	0	0	0	0	0	0	0	0	0	0	0	m	0	0	5.0	0	0	0
knv	0	1	0	0	0	0	WAIA, KENEDIBI, KAWAKARUBI, TAKALUBI, TAKARUBI, HIWI, HIBARADAI	0	0	-	1	en	KNV	-	m	0	knv	0	0	-	no	knv	0	1	0	Trans-New Guinea, Trans-Fly-Bulaka River, Trans-Fly, Waia.	-	-	Tabo	-	KNV	-	-	0	0	9898	0	0	0	0	0	0	0	0	WAIA, KENEDIBI, KAWAKARUBI, TAKALUBI, TAKARUBI, HIWI, HIBARADAI	5.0	1	-	knv
knw	0	3	0	0	0	0	0	0	0	0	1	0	0	0	m	0	0	1	0	0	0	0	0	0	0	0	0	0	Kung-Ekoka	0	0	0	0	0	0	0	0	0	0	0	0	0	m	0	0	6.0	1	0	0
knt	0	0	0	0	0	0	0	0	0	0	0	0	0	0	m	0	0	0	0	0	0	0	0	0	0	0	0	0	Panoan Katukína	0	0	0	0	0	0	0	0	0	0	0	0	0	m	0	0	5.0	0	0	0
knu	0	0	0	0	0	0	0	0	0	0	0	0	0	0	m	0	0	0	0	0	0	0	0	0	0	0	0	0	Kono (Guinea)	0	0	0	0	0	0	0	0	0	0	0	0	0	m	0	0	6.0	0	0	0
knr	0	0	0	0	0	0	0	0	0	0	0	0	0	0	m	0	0	0	0	0	0	0	0	0	0	0	0	0	Kaningra	0	0	0	0	0	0	0	0	0	0	0	0	0	m	0	0	6.5	0	0	0
kns	0	28	0	0	0	0	0	0	0	0	6	0	0	0	m	0	0	4	0	0	0	0	0	0	0	0	0	0	Kensiu	0	0	0	0	0	0	0	0	0	0	0	0	0	m	0	0	5.0	6	0	0
knp	0	0	0	0	0	0	0	0	0	0	0	0	0	0	m	0	0	0	0	0	0	0	0	0	0	0	0	0	Kwanja	0	0	0	0	0	0	0	0	0	0	0	0	0	m	0	0	5.0	0	0	0
knq	0	0	0	0	0	0	0	0	0	0	0	0	0	0	m	0	0	0	0	0	0	0	0	0	0	0	0	0	Kintaq	0	0	0	0	0	0	0	0	0	0	0	0	0	m	0	0	6.5	0	0	0
psr	0	3	0	0	0	0	0	0	0	0	0	0	0	0	m	0	0	1	0	0	0	0	0	0	0	0	0	0	Portuguese Sign Language	0	0	0	0	0	0	0	0	0	0	0	0	0	m	0	0	6.0	0	0	0
pss	0	2	0	0	0	0	0	0	0	0	1	0	0	0	m	0	0	1	0	0	0	0	0	1	0	0	0	0	Kaulong	0	0	0	0	0	0	0	0	0	0	0	0	0	m	0	0	5.0	1	0	0
ams	0	0	0	0	0	0	0	0	0	0	0	0	0	0	m	0	0	0	0	0	0	0	0	0	0	0	0	0	Southern Amami-Oshima	0	0	0	0	0	0	0	0	0	0	0	0	0	m	0	0	7.0	0	0	0
amr	0	26	0	0	0	0	AMARAKAIRE, AMARACAIRE, 'MASHCO'	0	0	amr	1	en	AMR	Sun Dec 23 12:18:06 CST 2012	m	16	amr	5	0.0	-	no	amr	0	3	0	Harakmbet.	-	-	Amarakaeri	-	AMR	-	-	0	0	89198	1	3	15961	0	0	127216	0	0	AMARAKAIRE, AMARACAIRE, 'MASHCO'	7.0	2	-	amr
amt	0	1	0	0	0	0	0	0	0	0	1	0	0	0	m	0	0	0	0	0	0	0	0	1	0	0	0	0	Amto	0	0	0	0	0	0	0	0	0	0	0	0	0	m	0	0	6.5	1	0	0
pst	0	14	0	0	0	0	0	0	0	0	0	0	0	0	m	2	0	1	0.0	0	0	0	0	0	0	0	0	0	Central Pashto	0	0	0	0	0	0	0	1	0	2	0	0	0	0	0	0	6.0	0	0	0
amv	0	0	0	0	0	0	0	0	0	0	0	0	0	0	m	0	0	0	0	0	0	0	0	0	0	0	0	0	Ambelau	0	0	0	0	0	0	0	0	0	0	0	0	0	m	0	0	6.0	0	0	0
vgt	0	0	0	0	0	0	0	0	0	0	0	0	0	0	m	0	0	0	0	0	0	0	0	0	0	0	0	0	Vlaamse Gebarentaal	0	0	0	0	0	0	0	0	0	0	0	0	0	m	0	0	5.0	0	0	0
ijs	0	0	0	0	0	0	0	0	0	0	0	0	0	0	m	0	0	0	0	0	0	0	0	0	0	0	0	0	Southeast Ijo	0	0	0	0	0	0	0	0	0	0	0	0	0	m	0	0	5.0	0	0	0
ijc	0	3	0	0	0	0	0	0	0	0	0	0	0	0	m	0	0	1	0	0	0	0	0	0	0	0	0	0	Izon	0	0	0	0	0	0	0	0	0	0	0	0	0	m	0	0	4.0	0	0	0
ije	0	0	0	0	0	0	0	0	0	0	0	0	0	0	m	0	0	0	0	0	0	0	0	0	0	0	0	0	Biseni	0	0	0	0	0	0	0	0	0	0	0	0	0	m	0	0	6.0	0	0	0
ijj	0	0	0	0	0	0	0	0	0	0	0	0	0	0	m	0	0	0	0	0	0	0	0	0	0	0	0	0	Ede Ije	0	0	0	0	0	0	0	0	0	0	0	0	0	m	0	0	6.0	0	0	0
ijn	0	0	0	0	0	0	0	0	0	0	0	0	0	0	m	0	0	0	0	0	0	0	0	0	0	0	0	0	Kalabari	0	0	0	0	0	0	0	0	0	0	0	0	0	m	0	0	5.0	0	0	0
chc	0	6	0	0	0	0	0	0	0	0	0	0	0	0	m	0	0	2	0	0	0	0	0	1	0	0	0	0	Catawba	0	0	0	0	0	0	0	0	0	0	0	0	0	m	0	0	8.5	0	0	0
xxx-coo-x-sli	0	0	0	0	0	0	COMOX-SLIAMMON	0	0	-	0	en	COO	-	m	0	coo-x-sli	0	0	-	no	xxx-coo-x-sli	0	0	0	Salishan, Central Salish, Northern.	-	-	Comox (Sliammon)	-	COO	-	-	0	0	4485	0	0	0	0	0	0	0	0	COMOX-SLIAMMON	7.7	0	coo-x-kla	xxx-coo-x-sli
cic	0	7	0	0	0	0	-	0	0	cic	0	en	CIC	-	m	13	cic	1	0.0	-	no	cic	0	0	0	Muskogean, Western.	-	-	Chickasaw	-	CIC	-	-	0	0	3804	1	0	583	0	0	0	0	0	-	8.0	0	-	cic
cib	0	0	0	0	0	0	0	0	0	0	0	0	0	0	m	0	0	0	0	0	0	0	0	0	0	0	0	0	Ci Gbe	0	0	0	0	0	0	0	0	0	0	0	0	0	m	0	0	6.0	0	0	0
cia	0	1	0	0	0	0	0	0	0	0	0	0	0	0	m	1	0	0	0.0	0	0	0	0	0	0	0	0	0	Cia-Cia	0	0	0	0	0	0	0	1	0	714	0	0	0	0	0	0	6.0	0	0	0
zim	0	1	0	0	0	0	0	0	0	0	0	0	0	0	m	0	0	0	0	0	0	0	0	1	0	0	0	0	Mesme	0	0	0	0	0	0	0	0	0	0	0	0	0	m	0	0	5.0	0	0	0
cie	0	0	0	0	0	0	0	0	0	0	0	0	0	0	m	0	0	0	0	0	0	0	0	0	0	0	0	0	Cineni	0	0	0	0	0	0	0	0	0	0	0	0	0	m	0	0	6.0	0	0	0
cid	0	7	0	0	0	0	0	0	0	0	0	0	0	0	m	0	0	3	0	0	0	0	0	2	0	0	0	0	Chimariko	0	0	0	0	0	0	0	0	0	0	0	0	0	m	0	0	10.0	41	0	0
cik	0	0	0	0	0	0	0	0	0	0	0	0	0	0	m	0	0	0	0	0	0	0	0	0	0	0	0	0	Chitkuli Kinnauri	0	0	0	0	0	0	0	0	0	0	0	0	0	m	0	0	6.0	0	0	0
cih	0	0	0	0	0	0	0	0	0	0	0	0	0	0	m	0	0	0	0	0	0	0	0	0	0	0	0	0	Chinali	0	0	0	0	0	0	0	0	0	0	0	0	0	m	0	0	6.0	0	0	0
cin	0	1	0	0	0	0	0	0	0	0	0	0	0	0	m	0	0	1	0	0	0	0	0	0	0	0	0	0	Cinta Larga	0	0	0	0	0	0	0	0	0	0	0	0	0	m	0	0	6.0	0	0	0
cim	0	2	0	0	0	0	0	0	0	0	0	0	0	0	m	0	0	0	0	0	0	0	0	0	0	0	0	0	Cimbrian	0	0	0	0	0	0	0	0	0	0	0	0	0	0	0	0	6.0	0	0	0
cir	0	3	0	0	0	0	0	0	0	0	0	0	0	0	m	0	0	1	0	0	0	0	0	0	0	0	0	0	Tiri	0	0	0	0	0	0	0	0	0	0	0	0	0	m	0	0	7.0	0	0	0
cip	0	0	0	0	0	0	0	0	0	0	0	0	0	0	m	0	0	0	0	0	0	0	0	0	0	0	0	0	Chiapanec	0	0	0	0	0	0	0	0	0	0	0	0	0	m	0	0	9.0	0	0	0
ciw	0	8	0	0	0	0	0	0	0	0	0	0	0	0	m	0	0	5	0	0	0	0	0	0	0	0	0	0	Chippewa	0	0	0	0	0	0	0	0	0	0	0	0	0	0	0	0	7.0	0	0	0
quc	0	9	0	0	0	0	Cachabel, Central Quiché, Chiquel, Quiché	0	0	1117	1	en es	QUC	-	m	0	quc	1	0	Peter Rohloff, Diego Alburez	no	quc	0	1	0	Mayan, Quichean-Mamean, Greater Quichean, Quichean, Quiche-Achi.	qc	-	Quiché	-	QUC	qc	Peter Rohloff	0	0	143094	0	0	0	0	0	0	0	0	Cachabel, Central Quiché, Chiquel, Quiché	4.0	3	cak acr qut	quc
ciy	0	0	0	0	0	0	0	0	0	0	0	0	0	0	m	0	0	0	0	0	0	0	0	0	0	0	0	0	Chaima	0	0	0	0	0	0	0	0	0	0	0	0	0	m	0	0	8.5	0	0	0
sxb	0	0	0	0	0	0	0	0	0	0	0	0	0	0	m	0	0	0	0	0	0	0	0	0	0	0	0	0	Suba	0	0	0	0	0	0	0	0	0	0	0	0	0	m	0	0	5.0	0	0	0
sxc	0	0	0	0	0	0	0	0	0	0	0	0	0	0	m	0	0	0	0	0	0	0	0	0	0	0	0	0	Sicanian	0	0	0	0	0	0	0	0	0	0	0	0	0	m	0	0	7.7	0	0	0
sxe	0	0	0	0	0	0	0	0	0	0	0	0	0	0	m	0	0	0	0	0	0	0	0	0	0	0	0	0	Sighu	0	0	0	0	0	0	0	0	0	0	0	0	0	m	0	0	8.0	0	0	0
sxg	0	0	0	0	0	0	0	0	0	0	0	0	0	0	m	0	0	0	0	0	0	0	0	0	0	0	0	0	Shixing	0	0	0	0	0	0	0	0	0	0	0	0	0	m	0	0	6.5	0	0	0
sxk	0	0	0	0	0	0	0	0	0	0	0	0	0	0	m	0	0	0	0	0	0	0	0	0	0	0	0	0	Southern Kalapuya	0	0	0	0	0	0	0	0	0	0	0	0	0	m	0	0	7.7	0	0	0
sxl	0	0	0	0	0	0	0	0	0	0	0	0	0	0	m	0	0	0	0	0	0	0	0	0	0	0	0	0	Selian	0	0	0	0	0	0	0	0	0	0	0	0	0	m	0	0	7.7	0	0	0
sxm	0	1	0	0	0	0	0	0	0	0	0	0	0	0	m	0	0	1	0	0	0	0	0	0	0	0	0	0	Samre	0	0	0	0	0	0	0	0	0	0	0	0	0	m	0	0	9.0	0	0	0
sxn	0	4	0	0	0	0	SANGIHÉ, SANGIRESE, SANGI, SANGIH	0	0	0	0	en	SAN	Sun Dec 30 07:13:31 CST 2012	m	0	sxn	6	0	-	no	sxn	0	0	0	Austronesian, Malayo-Polynesian, Western Malayo-Polynesian, Sulawesi, Sangir-Minahasan, Sangiric.	-	-	Sangir	0	0	0	0	0	0	0	0	1	0	0	0	208407	0	0	0	5.0	0	jv pam lcm krj tl	0
sxo	0	0	0	0	0	0	0	0	0	0	0	0	0	0	m	0	0	0	0	0	0	0	0	0	0	0	0	0	Sorothaptic	0	0	0	0	0	0	0	0	0	0	0	0	0	m	0	0	7.7	0	0	0
sxr	0	0	0	0	0	0	0	0	0	0	0	0	0	0	m	0	0	0	0	0	0	0	0	0	0	0	0	0	Saaroa	0	0	0	0	0	0	0	0	0	0	0	0	0	m	0	0	8.5	0	0	0
sxs	0	0	0	0	0	0	0	0	0	0	0	0	0	0	m	0	0	0	0	0	0	0	0	0	0	0	0	0	Sasaru	0	0	0	0	0	0	0	0	0	0	0	0	0	m	0	0	6.0	0	0	0
sxu	0	0	0	0	0	0	0	0	0	0	0	0	0	0	m	1	0	0	0.0	0	0	0	0	0	0	0	0	0	Upper Saxon	0	0	0	0	0	0	0	1	0	107	0	0	0	0	0	0	5.0	0	0	0
sxw	0	0	0	0	0	0	0	0	0	0	0	0	0	0	m	0	0	0	0	0	0	0	0	0	0	0	0	0	Saxwe Gbe	0	0	0	0	0	0	0	0	0	0	0	0	0	m	0	0	5.0	0	0	0
jct	0	0	0	0	0	0	0	0	0	0	0	0	0	0	h	29	0	0	50282.0	0	0	0	0	0	0	0	0	0	Krymchak	0	0	0	0	7183.14285714	0	0	1	0	60463	0	0	0	0	0	0	8.5	0	0	0
jcs	0	0	0	0	0	0	0	0	0	0	0	0	0	0	m	0	0	0	0	0	0	0	0	0	0	0	0	0	Jamaican Country Sign Language	0	0	0	0	0	0	0	0	0	0	0	0	0	m	0	0	7.0	0	0	0
que	7	2	Many dialects	1	0	aff-dic	CENTRAL BOLIVIAN QUECHUA, QUECHUA BOLIVIANO	1.19	0	qec1	0	en es	QUH	-	b	17009	qu	2	142954	Amos Batto, Chris Loza, Michael Mohler	yes	que	0	0	0	Quechuan, Quechua II, C.	qub	qu	Quechua	qu	QUH	qub	Amos Batto, Chris Loza, Michael Mohler	2032	Runa Simi	5848772	0	0	6575396		Quechua	0	0	0	CENTRAL BOLIVIAN QUECHUA, QUECHUA BOLIVIANO	7.7	16	inb ay	que
qud	0	0	0	0	0	0	0	0	0	0	0	0	0	0	m	0	0	0	0	0	0	0	0	0	0	0	0	0	Calderón Highland Quichua	0	0	0	0	0	0	0	0	0	0	0	0	0	m	0	0	6.5	0	0	0
ago	0	1	0	0	0	0	0	0	0	0	0	0	0	0	m	0	0	1	0	0	0	0	0	0	0	0	0	0	Tainae	0	0	0	0	0	0	0	0	0	0	0	0	0	m	0	0	6.0	0	0	0
agn	0	4	0	0	0	0	AGUTAYNON, AGUTAYNO	0	0	0	0	en	AGN	Sun Dec 30 18:28:07 CST 2012	m	0	agn	1	0	-	no	agn	0	2	0	Austronesian, Malayo-Polynesian, Western Malayo-Polynesian, Meso Philippine, Kalamian.	-	-	Agutaynen	0	0	0	0	0	0	0	0	8	0	0	0	243963	0	0	0	5.0	2	tl pam jv kyk msk krj	0
agm	0	5	0	0	0	0	LANGIMAR, ANGATAHA, ANGAATIYA, ANGAATAHA	0	0	-	0	en	AGM	Fri Dec 28 19:19:28 CST 2012	m	0	agm	9	0	-	no	agm	0	1	0	Trans-New Guinea, Main Section, Central and Western, Angan.	-	-	Angaataha	-	AGM	-	-	0	0	29512	0	294	0	0	0	394403	0	0	LANGIMAR, ANGATAHA, ANGAATIYA, ANGAATAHA	5.0	0	-	agm
agl	0	1	0	0	0	0	0	0	0	0	1	0	0	0	m	0	0	0	0	0	0	0	0	0	0	0	0	0	Fembe	0	0	0	0	0	0	0	0	0	0	0	0	0	m	0	0	6.0	1	0	0
agk	0	0	0	0	0	0	0	0	0	0	0	0	0	0	m	0	0	0	0	0	0	0	0	0	0	0	0	0	Isarog Agta	0	0	0	0	0	0	0	0	0	0	0	0	0	m	0	0	8.5	0	0	0
agj	0	6	0	0	0	0	0	0	0	0	0	0	0	0	m	0	0	2	0	0	0	0	0	0	0	0	0	0	Argobba	0	0	0	0	0	0	0	0	0	0	0	0	0	0	0	0	6.5	1	0	0
agi	0	0	0	0	0	0	0	0	0	0	0	0	0	0	m	0	0	0	0	0	0	0	0	0	0	0	0	0	Agariya	0	0	0	0	0	0	0	0	0	0	0	0	0	m	0	0	6.0	0	0	0
agh	0	2	0	0	0	0	0	0	0	0	0	0	0	0	m	0	0	1	0	0	0	0	0	0	0	0	0	0	Ngelima	0	0	0	0	0	0	0	0	0	0	0	0	0	m	0	0	6.0	1	0	0
agg	0	3	0	0	0	0	WATAPOR, SENAGI, ANGGOR	0	0	0	0	en	AGG	Sun Dec 30 12:49:33 CST 2012	m	0	agg	3	0	-	no	agg	0	0	0	Trans-New Guinea, Senagi.	-	-	Angor	0	0	0	0	0	0	0	0	289	0	0	0	248922	0	0	0	5.0	0	aia	0
agf	0	0	0	0	0	0	0	0	0	0	0	0	0	0	m	0	0	0	0	0	0	0	0	0	0	0	0	0	Arguni	0	0	0	0	0	0	0	0	0	0	0	0	0	m	0	0	6.5	0	0	0
age	0	1	0	0	0	0	0	0	0	0	0	0	0	0	m	0	0	0	0	0	0	0	0	0	0	0	0	0	Angal	0	0	0	0	0	0	0	0	0	0	0	0	0	m	0	0	5.0	0	0	0
agd	0	9	0	0	0	0	AGARABE, BARE	0	0	0	0	en	AGD	Sun Dec 30 12:44:54 CST 2012	m	0	agd	7	0	-	no	agd	0	2	0	Trans-New Guinea, Main Section, Central and Western, East New Guinea Highlands, Eastern, Gadsup-Auyana-Awa.	-	-	Agarabi	0	0	0	0	0	0	0	0	287	0	0	0	334810	0	0	0	5.0	0	sml ha bik	0
agc	0	0	0	0	0	0	0	0	0	0	0	0	0	0	m	0	0	0	0	0	0	0	0	0	0	0	0	0	Agatu	0	0	0	0	0	0	0	0	0	0	0	0	0	m	0	0	6.0	0	0	0
agb	0	3	0	0	0	0	0	0	0	0	0	0	0	0	m	0	0	1	0	0	0	0	0	0	0	0	0	0	Legbo	0	0	0	0	0	0	0	0	0	0	0	0	0	m	0	0	6.0	0	0	0
aga	0	0	0	0	0	0	0	0	0	0	0	0	0	0	m	0	0	0	0	0	0	0	0	0	0	0	0	0	Aguano	0	0	0	0	0	0	0	0	0	0	0	0	0	m	0	0	9.0	0	0	0
qug	0	7	0	0	0	0	-	0	0	qud1	1	en es	QUG	-	v	1001	qug	2	138187.0	-	no	qug	0	0	0	Quechuan, Quechua II, B.	qi	-	Chimborazo Highland Quichua	-	QUG	qi	-	1470.07446809	0	422630	1	0	424782	0	0	0	0	0	-	5.0	1	qvz qup qvs	qug
agz	0	0	0	0	0	0	0	0	0	0	0	0	0	0	m	0	0	0	0	0	0	0	0	0	0	0	0	0	Mt. Iriga Agta	0	0	0	0	0	0	0	0	0	0	0	0	0	m	0	0	6.0	0	0	0
agy	0	0	0	0	0	0	0	0	0	0	0	0	0	0	m	0	0	0	0	0	0	0	0	0	0	0	0	0	Southern Alta	0	0	0	0	0	0	0	0	0	0	0	0	0	m	0	0	5.0	0	0	0
agx	0	6	0	0	0	0	0	0	0	0	0	0	0	0	b	9	0	2	8735.0	0	0	0	0	0	0	0	0	0	Aghul	0	0	0	0	1747.0	0	0	1	0	11580	0	0	0	0	0	0	6.0	0	0	0
agw	0	1	0	0	0	0	0	0	0	0	0	0	0	0	m	0	0	3	0	0	0	0	0	2	0	0	0	0	Kahua	0	0	0	0	0	0	0	0	0	0	0	0	0	m	0	0	5.0	0	0	0
agv	0	0	0	0	0	0	0	0	0	0	0	0	0	0	m	0	0	0	0	0	0	0	0	0	0	0	0	0	Remontado Dumagat	0	0	0	0	0	0	0	0	0	0	0	0	0	m	0	0	8.0	0	0	0
agu	0	5	0	0	0	0	AGUACATEC	0	0	-	0	en es	AGU	Sun Dec 23 12:09:43 CST 2012	m	0	agu	3	0	-	no	agu	0	1	0	Mayan, Quichean-Mamean, Greater Mamean, Ixilan.	-	-	Aguacateco	-	AGU	-	-	0	0	12984	0	3	0	0	0	738310	0	0	AGUACATEC	4.0	2	mvc	agu
agt	0	16	0	0	0	0	0	0	0	0	1	0	0	0	m	0	0	3	0	0	0	0	0	1	0	0	0	0	Central Cagayan Agta	0	0	0	0	0	0	0	0	0	0	0	0	0	m	0	0	5.0	3	0	0
ags	0	0	0	0	0	0	0	0	0	0	0	0	0	0	m	0	0	0	0	0	0	0	0	0	0	0	0	0	Esimbi	0	0	0	0	0	0	0	0	0	0	0	0	0	m	0	0	6.0	0	0	0
agr	0	55	0	0	0	0	AGUAJUN, AHUAJUN	0	0	agr	2	en	AGR	Sun Dec 23 12:07:17 CST 2012	m	0	agr	11	0	-	no	agr	0	6	0	Jivaroan.	-	-	Aguaruna	-	AGR	-	-	0	0	168801	0	3	0	0	0	235234	0	0	AGUAJUN, AHUAJUN	4.0	7	hub acu jiv	agr
agq	0	5	0	0	0	0	0	0	0	0	0	0	0	0	m	2	0	1	0.0	0	0	0	0	0	0	0	0	0	Aghem	0	0	0	0	0	0	0	1	0	361	0	0	0	0	0	0	5.0	0	0	0
qvl	0	0	0	0	0	0	0	0	0	0	0	0	0	0	m	0	0	0	0	0	0	0	0	0	0	0	0	0	Cajatambo North Lima Quechua	0	0	0	0	0	0	0	0	0	0	0	0	0	m	0	0	7.0	0	0	0
bvr	0	9	0	0	0	0	Anbarra, Barera, Bawera, Burada, Bureda, Burera, Gidjingaliya Gujingalia, Gujalabiya, Gun-Guragone, Jikai, Tchikai	0	0	-	1	en	BVR	-	m	0	bvr	4	0	-	no	bvr	0	1	0	Australian, Gunwingguan, Burarran.	-	-	Burarra	-	BVR	-	-	0	0	283813	0	0	0	0	0	0	0	0	Anbarra, Barera, Bawera, Burada, Bureda, Burera, Gidjingaliya Gujingalia, Gujalabiya, Gun-Guragone, Jikai, Tchikai	5.0	2	ibd wbp tiw wmt	bvr
bvq	0	2	0	0	0	0	0	0	0	0	0	0	0	0	m	0	0	1	0	0	0	0	0	0	0	0	0	0	Birri	0	0	0	0	0	0	0	0	0	0	0	0	0	m	0	0	7.0	0	0	0
bvp	0	0	0	0	0	0	0	0	0	0	0	0	0	0	m	0	0	0	0	0	0	0	0	0	0	0	0	0	Bumang	0	0	0	0	0	0	0	0	0	0	0	0	0	m	0	0	6.0	0	0	0
bvw	0	0	0	0	0	0	0	0	0	0	0	0	0	0	m	0	0	0	0	0	0	0	0	0	0	0	0	0	Boga	0	0	0	0	0	0	0	0	0	0	0	0	0	m	0	0	6.0	0	0	0
bvv	0	0	0	0	0	0	0	0	0	0	0	0	0	0	m	0	0	0	0	0	0	0	0	0	0	0	0	0	Baniva	0	0	0	0	0	0	0	0	0	0	0	0	0	m	0	0	10.0	0	0	0
bvu	0	0	0	0	0	0	0	0	0	0	0	0	0	0	m	0	0	0	0	0	0	0	0	0	0	0	0	0	Bukit Malay	0	0	0	0	0	0	0	0	0	0	0	0	0	m	0	0	6.0	0	0	0
bvt	0	0	0	0	0	0	0	0	0	0	0	0	0	0	m	0	0	0	0	0	0	0	0	0	0	0	0	0	Bati (Indonesia)	0	0	0	0	0	0	0	0	0	0	0	0	0	m	0	0	6.5	0	0	0
bvz	0	3	0	0	0	0	BAUDI, BAURI, BAUDJI, BAUDZI	0	0	0	1	en	PAU	Wed Jan 2 09:01:57 CST 2013	m	0	bvz	1	0	-	no	bvz	0	0	0	Geelvink Bay, East Geelvink Bay.	-	-	Bauzi	0	0	0	0	0	0	0	0	1	0	0	0	510891	0	0	0	5.0	3	pes-Latn gur	0
bvy	0	0	0	0	0	0	0	0	0	0	0	0	0	0	m	0	0	0	0	0	0	0	0	0	0	0	0	0	Baybayanon	0	0	0	0	0	0	0	0	0	0	0	0	0	m	0	0	6.0	0	0	0
bvx	0	5	0	0	0	0	0	0	0	0	0	0	0	0	m	0	0	1	0	0	0	0	0	0	0	0	0	0	Dibole	0	0	0	0	0	0	0	0	0	0	0	0	0	m	0	0	6.5	0	0	0
qva	0	22	0	0	0	0	AMBO-PASCO QUECHUA	0	0	qeg	2	en	QEG	-	m	0	qva	1	0	-	no	qva	0	0	0	Quechuan, Quechua I.	-	-	Ambo-Pasco Quechua	-	QEG	-	-	0	0	2005	0	0	0	0	0	0	0	0	AMBO-PASCO QUECHUA	6.5	2	quy quz	qva
quf	0	12	0	0	0	0	FERREÑAFE	0	0	-	0	en es	QUF	-	m	0	quf	2	0	-	no	quf	0	2	0	Quechuan, Quechua II, A.	-	-	Lambayeque Quechua	-	QUF	-	-	0	0	324242	0	0	0	0	0	0	0	0	FERREÑAFE	5.0	2	qvc qvs	quf
qvc	0	25	0	0	0	0	-	0	0	qnt	1	en	QNT	Thu Dec 27 21:23:35 CST 2012	m	2	qvc	3	0.0	-	no	qvc	0	2	0	Quechuan, Quechua II, A.	-	-	Cajamarca Quechua	-	QNT	-	-	0	0	391288	1	3	1016	0	0	430271	0	0	-	5.0	1	quf	qvc
bvc	0	0	0	0	0	0	0	0	0	0	0	0	0	0	m	0	0	0	0	0	0	0	0	0	0	0	0	0	Baelelea	0	0	0	0	0	0	0	0	0	0	0	0	0	m	0	0	6.0	0	0	0
bvb	0	2	0	0	0	0	0	0	0	0	0	0	0	0	m	0	0	1	0	0	0	0	0	0	0	0	0	0	Bube	0	0	0	0	0	0	0	0	0	0	0	0	0	m	0	0	5.0	0	0	0
bva	0	0	0	0	0	0	0	0	0	0	0	0	0	0	m	0	0	0	0	0	0	0	0	0	0	0	0	0	Barein	0	0	0	0	0	0	0	0	0	0	0	0	0	m	0	0	6.0	0	0	0
bvg	0	0	0	0	0	0	0	0	0	0	0	0	0	0	m	0	0	0	0	0	0	0	0	0	0	0	0	0	Bonkeng	0	0	0	0	0	0	0	0	0	0	0	0	0	m	0	0	6.0	0	0	0
bvf	0	0	0	0	0	0	0	0	0	0	0	0	0	0	m	0	0	0	0	0	0	0	0	0	0	0	0	0	Boor	0	0	0	0	0	0	0	0	0	0	0	0	0	m	0	0	7.0	0	0	0
bve	0	0	0	0	0	0	0	0	0	0	0	0	0	0	m	0	0	0	0	0	0	0	0	0	0	0	0	0	Berau Malay	0	0	0	0	0	0	0	0	0	0	0	0	0	m	0	0	6.0	0	0	0
bvd	0	0	0	0	0	0	0	0	0	0	0	0	0	0	m	0	0	0	0	0	0	0	0	0	0	0	0	0	Baeggu	0	0	0	0	0	0	0	0	0	0	0	0	0	m	0	0	6.0	0	0	0
bvk	0	0	0	0	0	0	0	0	0	0	0	0	0	0	m	0	0	0	0	0	0	0	0	0	0	0	0	0	Bukat	0	0	0	0	0	0	0	0	0	0	0	0	0	m	0	0	6.0	0	0	0
bvj	0	0	0	0	0	0	0	0	0	0	0	0	0	0	m	0	0	0	0	0	0	0	0	0	0	0	0	0	Baan	0	0	0	0	0	0	0	0	0	0	0	0	0	m	0	0	6.0	0	0	0
bvi	0	1	0	0	0	0	0	0	0	0	0	0	0	0	m	0	0	0	0	0	0	0	0	0	0	0	0	0	Belanda Viri	0	0	0	0	0	0	0	0	0	0	0	0	0	m	0	0	5.0	0	0	0
bvh	0	0	0	0	0	0	0	0	0	0	0	0	0	0	m	0	0	0	0	0	0	0	0	0	0	0	0	0	Bure	0	0	0	0	0	0	0	0	0	0	0	0	0	m	0	0	8.0	0	0	0
bvo	0	0	0	0	0	0	0	0	0	0	0	0	0	0	m	0	0	0	0	0	0	0	0	0	0	0	0	0	Bolgo	0	0	0	0	0	0	0	0	0	0	0	0	0	m	0	0	6.0	0	0	0
bvn	0	1	0	0	0	0	0	0	0	0	1	0	0	0	m	0	0	0	0	0	0	0	0	1	0	0	0	0	Buna	0	0	0	0	0	0	0	0	0	0	0	0	0	m	0	0	6.0	1	0	0
bvm	0	0	0	0	0	0	0	0	0	0	0	0	0	0	m	0	0	0	0	0	0	0	0	0	0	0	0	0	Bamunka	0	0	0	0	0	0	0	0	0	0	0	0	0	m	0	0	5.0	0	0	0
bvl	0	0	0	0	0	0	0	0	0	0	0	0	0	0	m	0	0	0	0	0	0	0	0	0	0	0	0	0	Bolivian Sign Language	0	0	0	0	0	0	0	0	0	0	0	0	0	m	0	0	6.0	0	0	0
qui	0	10	0	0	0	0	0	0	0	0	0	0	0	0	m	0	0	5	0	0	0	0	0	2	0	0	0	0	Quileute	0	0	0	0	0	0	0	0	0	0	0	0	0	m	0	0	9.0	2	0	0
suv	0	2	0	0	0	0	0	0	0	0	0	0	0	0	m	0	0	1	0	0	0	0	0	0	0	0	0	0	Puroik	0	0	0	0	0	0	0	0	0	0	0	0	0	m	0	0	6.0	0	0	0
quh	0	269	0	0	0	0	CENTRAL BOLIVIAN QUECHUA, QUECHUA BOLIVIANO	0	0	-	0	en es	QUH	Thu Dec 27 21:08:57 CST 2012	m	0	quh	6	0	Amos Batto	yes	quh	0	0	0	Quechuan, Quechua II, C.	-	-	South Bolivian Quechua	-	QUH	-	Amos Batto	0	0	2723	0	2	0	0	0	159365	0	0	CENTRAL BOLIVIAN QUECHUA, QUECHUA BOLIVIANO	5.0	0	qxa quz quy	quh
evh	0	0	0	0	0	0	0	0	0	0	0	0	0	0	m	0	0	0	0	0	0	0	0	0	0	0	0	0	Uvbie	0	0	0	0	0	0	0	0	0	0	0	0	0	m	0	0	6.0	0	0	0
trh	0	0	0	0	0	0	0	0	0	0	0	0	0	0	m	0	0	0	0	0	0	0	0	0	0	0	0	0	Turaka	0	0	0	0	0	0	0	0	0	0	0	0	0	m	0	0	8.0	0	0	0
trj	0	0	0	0	0	0	0	0	0	0	0	0	0	0	m	0	0	0	0	0	0	0	0	0	0	0	0	0	Toram	0	0	0	0	0	0	0	0	0	0	0	0	0	m	0	0	8.0	0	0	0
trm	0	0	0	0	0	0	0	0	0	0	0	0	0	0	m	0	0	0	0	0	0	0	0	0	0	0	0	0	Tregami	0	0	0	0	0	0	0	0	0	0	0	0	0	m	0	0	6.0	0	0	0
trl	0	0	0	0	0	0	0	0	0	0	0	0	0	0	m	0	0	0	0	0	0	0	0	0	0	0	0	0	Traveller Scottish	0	0	0	0	0	0	0	0	0	0	0	0	0	m	0	0	6.0	0	0	0
evn	0	25	0	0	0	0	0	0	0	0	1	0	0	0	h	18	0	10	12200.0	0	0	0	0	2	0	0	0	0	Evenki	0	0	0	0	2440.0	0	0	1	0	13769	0	0	0	0	0	0	7.0	1	0	0
trn	0	3	0	0	0	0	0	0	0	0	0	0	0	0	m	0	0	0	0	0	0	0	0	17	0	0	0	0	Trinitario	0	0	0	0	0	0	0	0	0	0	0	0	0	m	0	0	7.0	0	0	0
quk	0	0	0	0	0	0	0	0	0	0	0	0	0	0	m	0	0	0	0	0	0	0	0	0	0	0	0	0	Chachapoyas Quechua	0	0	0	0	0	0	0	0	0	0	0	0	0	m	0	0	4.0	0	0	0
trc	0	12	0	0	0	0	SAN JUAN COPALA TRIQUE, TRIQUI	0	0	-	0	en es	TRC	Fri Dec 28 08:41:44 CST 2012	m	0	trc	10	0	-	no	trc	0	0	0	Oto-Manguean, Mixtecan, Trique.	-	-	Copala Triqui	-	TRC	-	-	0	0	419226	0	5	0	0	0	416051	0	0	SAN JUAN COPALA TRIQUE, TRIQUI	5.0	0	-	trc
trb	0	0	0	0	0	0	0	0	0	0	0	0	0	0	m	0	0	0	0	0	0	0	0	0	0	0	0	0	Terebu	0	0	0	0	0	0	0	0	0	0	0	0	0	m	0	0	6.5	0	0	0
tre	0	0	0	0	0	0	0	0	0	0	0	0	0	0	m	0	0	0	0	0	0	0	0	0	0	0	0	0	East Tarangan	0	0	0	0	0	0	0	0	0	0	0	0	0	m	0	0	6.0	0	0	0
eve	0	65	0	0	0	0	LAMUT, EWEN, EBEN, ORICH, ILQAN	0	0	eve	0	en	EVE	-	m	2	eve	8	0.0	-	no	eve	0	3	0	Altaic, Tungus, Northern, Even.	-	-	Even	-	EVE	-	-	0	0	59392	1	0	102	0	0	0	0	0	LAMUT, EWEN, EBEN, ORICH, ILQAN	7.0	0	-	eve
trg	0	4	0	0	0	0	0	0	0	0	0	0	0	0	m	0	0	1	0	0	0	0	0	0	0	0	0	0	Lishán Didán	0	0	0	0	0	0	0	0	0	0	0	0	0	m	0	0	7.0	0	0	0
trf	0	2	0	0	0	0	-	0	0	0	0	en	TRF	Tue Nov 27 11:39:33 CST 2012	m	0	trf	0	0	Solange James	no	trf	0	0	0	Creole, English based, Atlantic, Eastern, Southern.	-	-	Trinidadian Creole English	0	0	0	0	0	0	0	0	7	0	0	0	25993	0	0	0	6.0	1	-	0
try	0	1	0	0	0	0	0	0	0	0	0	0	0	0	m	0	0	0	0	0	0	0	0	0	0	0	0	0	Turung	0	0	0	0	0	0	0	0	0	0	0	0	0	m	0	0	10.0	0	0	0
trx	0	2	0	0	0	0	0	0	0	0	0	0	0	0	m	0	0	0	0	0	0	0	0	0	0	0	0	0	Tringgus-Sembaan Bidayuh	0	0	0	0	0	0	0	0	0	0	0	0	0	m	0	0	6.5	1	0	0
trz	0	0	0	0	0	0	0	0	0	0	0	0	0	0	m	0	0	0	0	0	0	0	0	0	0	0	0	0	Torá	0	0	0	0	0	0	0	0	0	0	0	0	0	m	0	0	9.0	0	0	0
trq	0	2	0	0	0	0	SAN MARTÍN ITUNYOSO TRIQUI, TRIQUI	0	0	-	0	en es	TRQ	Fri Dec 28 08:46:32 CST 2012	m	0	trq	0	0	-	no	trq	0	0	0	Oto-Manguean, Mixtecan, Trique.	-	-	San Martín Itunyoso Triqui	-	TRQ	-	-	0	0	366737	0	7	0	0	0	385756	0	0	SAN MARTÍN ITUNYOSO TRIQUI, TRIQUI	5.0	0	-	trq
trp	0	5	0	0	0	0	0	0	0	0	0	0	0	0	b	23	0	1	0.0	0	0	0	0	0	0	0	0	0	Kok Borok	0	0	0	0	0	0	0	1	0	32837	0	0	0	0	0	0	4.0	0	0	0
trs	0	3	0	0	0	0	0	0	0	0	0	0	0	0	m	0	0	2	0	0	0	0	0	0	0	0	0	0	Chicahuaxtla Triqui	0	0	0	0	0	0	0	0	0	0	0	0	0	m	0	0	6.0	1	0	0
trr	0	4	0	0	0	0	0	0	0	0	1	0	0	0	m	0	0	4	0	0	0	0	0	3	0	0	0	0	Taushiro	0	0	0	0	0	0	0	0	0	0	0	0	0	m	0	0	8.5	1	0	0
tru	1	1	0	0	0	0	0	0	0	0	0	0	0	0	h	3	0	1	1846.0	0	0	0	0	0	0	0	0	0	Turoyo	0	0	0	0	1846.0	0	0	1	0	1994	0	0	0	0	0	0	6.5	0	0	0
trt	0	1	0	0	0	0	0	0	0	0	1	0	0	0	m	0	0	0	0	0	0	0	0	0	0	0	0	0	Tunggare	0	0	0	0	0	0	0	0	0	0	0	0	0	m	0	0	6.5	1	0	0
trw	0	4	0	0	0	0	0	0	0	0	0	0	0	0	m	1	0	1	0.0	0	0	0	0	0	0	0	0	0	Torwali	0	0	0	0	0	0	0	1	0	1	0	0	0	0	0	0	6.0	0	0	0
trv	0	7	0	0	0	0	0	0	0	0	0	0	0	0	v	64	0	1	58113.0	0	0	0	0	1	0	0	0	0	Taroko	0	0	0	0	2905.65	0	0	1	0	128958	0	0	0	0	0	0	4.0	0	0	0
tdk	0	0	0	0	0	0	0	0	0	0	0	0	0	0	m	0	0	0	0	0	0	0	0	0	0	0	0	0	Tambas	0	0	0	0	0	0	0	0	0	0	0	0	0	m	0	0	6.0	0	0	0
tdj	0	0	0	0	0	0	0	0	0	0	0	0	0	0	m	0	0	0	0	0	0	0	0	0	0	0	0	0	Tajio	0	0	0	0	0	0	0	0	0	0	0	0	0	m	0	0	7.0	0	0	0
odt	0	0	0	0	0	0	0	0	0	0	0	0	0	0	m	0	0	0	0	0	0	0	0	0	0	0	0	0	Old Dutch	0	0	0	0	0	0	0	0	0	0	0	0	0	m	0	0	7.7	0	0	0
odu	0	3	0	0	0	0	0	0	0	0	1	0	0	0	m	0	0	0	0	0	0	0	0	1	0	0	0	0	Odual	0	0	0	0	0	0	0	0	0	0	0	0	0	m	0	0	5.0	2	0	0
odk	0	0	0	0	0	0	0	0	0	0	0	0	0	0	m	0	0	0	0	0	0	0	0	0	0	0	0	0	Od	0	0	0	0	0	0	0	0	0	0	0	0	0	m	0	0	6.0	0	0	0
oda	0	0	0	0	0	0	0	0	0	0	0	0	0	0	m	0	0	0	0	0	0	0	0	0	0	0	0	0	Odut	0	0	0	0	0	0	0	0	0	0	0	0	0	m	0	0	8.5	0	0	0
ues	0	0	0	0	0	0	0	0	0	0	0	0	0	0	m	0	0	0	0	0	0	0	0	0	0	0	0	0	Kioko	0	0	0	0	0	0	0	0	0	0	0	0	0	m	0	0	6.5	0	0	0
tdn	0	2	0	0	0	0	0	0	0	0	0	0	0	0	m	1	0	1	0.0	0	0	0	0	0	0	0	0	0	Tondano	0	0	0	0	0	0	0	1	0	714	0	0	0	0	0	0	7.0	0	0	0
tdl	0	0	0	0	0	0	0	0	0	0	0	0	0	0	m	0	0	0	0	0	0	0	0	0	0	0	0	0	Sur	0	0	0	0	0	0	0	0	0	0	0	0	0	m	0	0	6.0	0	0	0
lea	0	5	0	0	0	0	0	0	0	0	0	0	0	0	m	0	0	1	0	0	0	0	0	0	0	0	0	0	Lega-Shabunda	0	0	0	0	0	0	0	0	0	0	0	0	0	m	0	0	5.0	0	0	0
leb	0	0	0	0	0	0	0	0	0	0	0	0	0	0	m	0	0	0	0	0	0	0	0	0	0	0	0	0	Lala-Bisa	0	0	0	0	0	0	0	0	0	0	0	0	0	m	0	0	5.0	0	0	0
lec	0	2	0	0	0	0	0	0	0	0	0	0	0	0	m	0	0	1	0	0	0	0	0	0	0	0	0	0	Leco	0	0	0	0	0	0	0	0	0	0	0	0	0	m	0	0	8.0	0	0	0
led	0	3	0	0	0	0	0	0	0	0	0	0	0	0	m	0	0	2	0	0	0	0	0	0	0	0	0	0	Lendu	0	0	0	0	0	0	0	0	0	0	0	0	0	m	0	0	5.0	0	0	0
lee	0	2	0	0	0	0	LELE	0	0	0	0	en	LEE	Sun Jan 6 16:51:58 CST 2013	m	0	lee	1	0	-	no	lee	0	0	0	Niger-Congo, Atlantic-Congo, Volta-Congo, North, Gur, Central, Southern, Grusi, Northern.	-	-	Lyélé	0	0	0	0	0	0	0	0	2	0	0	0	251289	0	0	0	5.0	0	yam	0
lef	0	3	0	0	0	0	LEFANA, LAFANA, BUEM	0	0	0	0	en	LEF	Mon Jan 7 09:30:17 CST 2013	m	0	lef	1	0	-	no	lef	0	1	0	Niger-Congo, Atlantic-Congo, Volta-Congo, Kwa, Nyo, Potou-Tano, Lelemi, Lelemi-Akpafu.	-	-	Lelemi	0	0	0	0	0	0	0	0	1	0	0	0	202017	0	0	0	5.0	0	fj gri ln dig	0
leg	0	2	0	0	0	0	0	0	0	0	0	0	0	0	m	0	0	1	0	0	0	0	0	1	0	0	0	0	Lengua	0	0	0	0	0	0	0	0	0	0	0	0	0	m	0	0	5.0	0	0	0
leh	0	0	0	0	0	0	0	0	0	0	0	0	0	0	m	0	0	0	0	0	0	0	0	0	0	0	0	0	Lenje	0	0	0	0	0	0	0	0	0	0	0	0	0	m	0	0	5.0	0	0	0
lei	0	1	0	0	0	0	0	0	0	0	1	0	0	0	m	0	0	0	0	0	0	0	0	0	0	0	0	0	Lemio	0	0	0	0	0	0	0	0	0	0	0	0	0	m	0	0	6.0	1	0	0
lej	0	0	0	0	0	0	0	0	0	0	0	0	0	0	m	0	0	0	0	0	0	0	0	0	0	0	0	0	Lengola	0	0	0	0	0	0	0	0	0	0	0	0	0	m	0	0	6.0	0	0	0
lek	0	1	0	0	0	0	0	0	0	0	0	0	0	0	m	0	0	0	0	0	0	0	0	0	0	0	0	0	Leipon	0	0	0	0	0	0	0	0	0	0	0	0	0	m	0	0	6.0	0	0	0
lel	0	0	0	0	0	0	0	0	0	0	0	0	0	0	m	0	0	0	0	0	0	0	0	0	0	0	0	0	Lele (Democratic Republic of Congo)	0	0	0	0	0	0	0	0	0	0	0	0	0	m	0	0	6.0	0	0	0
lem	0	1	0	0	0	0	NOOMAANTE, NUMAND, LEMANDE, MANDI, MANDE, PIMENC	0	0	0	0	en	LEM	Mon Jan 7 13:31:09 CST 2013	m	0	lem	3	0	-	no	lem	0	0	0	Niger-Congo, Atlantic-Congo, Volta-Congo, Benue-Congo, Bantoid, Southern, Mbam, West (A.40).	-	-	Nomaande	0	0	0	0	0	0	0	0	1	0	0	0	249341	0	0	0	5.0	0	anv bss	0
len	0	0	0	0	0	0	0	0	0	0	0	0	0	0	m	0	0	0	0	0	0	0	0	0	0	0	0	0	Lenca	0	0	0	0	0	0	0	0	0	0	0	0	0	m	0	0	9.0	0	0	0
leo	0	0	0	0	0	0	0	0	0	0	0	0	0	0	m	0	0	0	0	0	0	0	0	0	0	0	0	0	Leti (Cameroon)	0	0	0	0	0	0	0	0	0	0	0	0	0	m	0	0	9.0	0	0	0
lep	0	9	0	0	0	0	0	0	0	0	1	0	0	0	m	0	0	5	0	0	0	0	0	4	0	0	0	0	Lepcha	0	0	0	0	0	0	0	0	0	0	0	0	0	0	0	0	6.0	1	0	0
leq	0	2	0	0	0	0	0	0	0	0	1	0	0	0	m	0	0	1	0	0	0	0	0	0	0	0	0	0	Lembena	0	0	0	0	0	0	0	0	0	0	0	0	0	m	0	0	5.0	1	0	0
ler	0	0	0	0	0	0	0	0	0	0	0	0	0	0	m	0	0	0	0	0	0	0	0	0	0	0	0	0	Lenkau	0	0	0	0	0	0	0	0	0	0	0	0	0	m	0	0	6.0	0	0	0
les	0	2	0	0	0	0	0	0	0	0	0	0	0	0	m	0	0	1	0	0	0	0	0	0	0	0	0	0	Lese	0	0	0	0	0	0	0	0	0	0	0	0	0	m	0	0	6.0	0	0	0
let	0	0	0	0	0	0	0	0	0	0	0	0	0	0	m	0	0	0	0	0	0	0	0	0	0	0	0	0	Lesing-Gelimi	0	0	0	0	0	0	0	0	0	0	0	0	0	m	0	0	6.0	0	0	0
leu	0	5	0	0	0	0	0	0	0	0	1	0	0	0	m	0	0	5	0	0	0	0	0	0	0	0	0	0	Kara (Papua New Guinea)	0	0	0	0	0	0	0	0	0	0	0	0	0	m	0	0	4.0	1	0	0
lev	0	2	0	0	0	0	0	0	0	0	1	0	0	0	m	0	0	0	0	0	0	0	0	0	0	0	0	0	Lamma	0	0	0	0	0	0	0	0	0	0	0	0	0	m	0	0	6.0	1	0	0
lew	0	3	0	0	0	0	0	0	0	0	0	0	0	0	m	1	0	1	0.0	0	0	0	0	0	0	0	0	0	Ledo Kaili	0	0	0	0	0	0	0	1	0	704	0	0	0	0	0	0	3.0	1	0	0
lex	0	2	0	0	0	0	0	0	0	0	0	0	0	0	m	0	0	1	0	0	0	0	0	0	0	0	0	0	Luang	0	0	0	0	0	0	0	0	0	0	0	0	0	m	0	0	5.0	0	0	0
ley	0	0	0	0	0	0	0	0	0	0	0	0	0	0	m	0	0	0	0	0	0	0	0	0	0	0	0	0	Lemolang	0	0	0	0	0	0	0	0	0	0	0	0	0	m	0	0	8.0	0	0	0
lez	0	9		0	0	not found	LEZGIAN, LEZGHI, LEZGIN, KIURINSTY	0.99	0	0	0	en ru	LEZ	Thu Dec 6 10:15:21 CST 2012	v	754	lez	1	193235	-	no	lez	0	0	0	North Caucasian, Northeast, Lezgian.	-	lez	Lezghian	0	0	0	0	2964	Лезги чІал (Lezgi č’al)	0	0	1	466912		Lezgian	82436	0	0	0	4.0	0	tab	0
tdd	0	2	0	0	0	0	0	0	0	0	0	0	0	0	m	2	0	0	0.0	0	0	0	0	0	0	0	0	0	Tai Nüa	0	0	0	0	0	0	0	1	0	542	0	0	0	0	0	0	4.0	1	0	0
ctt	0	0	0	0	0	0	0	0	0	0	0	0	0	0	m	0	0	0	0	0	0	0	0	0	0	0	0	0	Wayanad Chetti	0	0	0	0	0	0	0	0	0	0	0	0	0	m	0	0	5.0	0	0	0
ctu	0	5	0	0	0	0	-	0	0	-	2	en	CTU	Thu Dec 27 14:13:40 CST 2012	m	2	ctu	1	0.0	-	no	ctu	0	1	0	Mayan, Cholan-Tzeltalan, Cholan, Chol-Chontal.	chl	-	Chol	-	CTU	chl	-	0	0	229105	1	3	54	0	0	957898	0	0	-	5.0	5	-	ctu
ctp	0	10	0	0	0	0	CHATINO DE LA ZONA ALTA OCCIDENTAL, WESTERN HIGHLAND CHATINO	0	0	-	0	en	CTP	Thu Dec 27 14:06:33 CST 2012	m	0	ctp	2	0	-	no	ctp	0	0	0	Oto-Manguean, Zapotecan, Chatino.	-	-	Western Highland Chatino	-	CTP	-	-	0	0	385150	0	3	0	0	0	489926	0	0	CHATINO DE LA ZONA ALTA OCCIDENTAL, WESTERN HIGHLAND CHATINO	5.0	1	-	ctp
cts	0	0	0	0	0	0	0	0	0	0	0	0	0	0	m	1	0	0	0.0	0	0	0	0	0	0	0	0	0	Northern Catanduanes Bikol	0	0	0	0	0	0	0	1	0	214	0	0	0	0	0	0	5.0	0	0	0
tdy	0	0	0	0	0	0	0	0	0	0	0	0	0	0	m	0	0	0	0	0	0	0	0	0	0	0	0	0	Tadyawan	0	0	0	0	0	0	0	0	0	0	0	0	0	m	0	0	6.0	0	0	0
ctz	0	0	0	0	0	0	0	0	0	0	0	0	0	0	m	0	0	0	0	0	0	0	0	0	0	0	0	0	Zacatepec Chatino	0	0	0	0	0	0	0	0	0	0	0	0	0	m	0	0	7.0	0	0	0
ctd	0	5	0	0	0	0	TEDIM, TIDDIM	0	0	-	0	en	CTD	-	m	0	ctd	1	0	-	no	ctd	0	1	0	Sino-Tibetan, Tibeto-Burman, Kuki-Chin-Naga, Kuki-Chin, Northern.	-	-	Tedim Chin	-	CTD	-	-	0	0	1598357	0	0	0	0	0	0	0	0	TEDIM, TIDDIM	5.0	0	vap tcz	ctd
cte	0	0	0	0	0	0	0	0	0	0	0	0	0	0	m	0	0	0	0	0	0	0	0	0	0	0	0	0	Chinanteco	0	0	0	0	0	0	0	0	0	0	0	0	0	0	0	0	6.0	0	0	0
ctg	0	3	0	0	0	0	0	0	0	0	0	0	0	0	m	2	0	1	0.0	0	0	0	0	0	0	0	0	0	Chittagonian	0	0	0	0	0	0	0	1	0	668	0	0	0	0	0	0	3.0	0	0	0
cta	0	5	0	0	0	0	LOWLAND CHATINO	0	0	-	1	en	CTA	Mon Dec 24 09:54:56 CST 2012	m	0	cta	5	0	-	no	cta	0	2	0	Oto-Manguean, Zapotecan, Chatino.	-	-	Tataltepec Chatino	-	CTA	-	-	0	0	446716	0	4	0	0	0	473395	0	0	LOWLAND CHATINO	6.5	1	-	cta
ctc	0	1	0	0	0	0	0	0	0	0	0	0	0	0	b	20	0	0	0.0	0	0	0	0	0	0	0	0	0	Chetco	0	0	0	0	0	0	0	1	0	1011	0	0	0	0	0	0	8.5	1	0	0
ctl	0	1	0	0	0	0	0	0	0	0	0	0	0	0	m	0	0	1	0	0	0	0	0	0	0	0	0	0	Tlacoatzintepec Chinantec	0	0	0	0	0	0	0	0	0	0	0	0	0	m	0	0	6.0	0	0	0
ctm	0	6	0	0	0	0	0	0	0	0	0	0	0	0	m	0	0	1	0	0	0	0	0	0	0	0	0	0	Chitimacha	0	0	0	0	0	0	0	0	0	0	0	0	0	m	0	0	9.0	1	0	0
ctn	0	0	0	0	0	0	0	0	0	0	0	0	0	0	m	0	0	0	0	0	0	0	0	0	0	0	0	0	Chhintange	0	0	0	0	0	0	0	0	0	0	0	0	0	m	0	0	6.5	0	0	0
cto	0	3	0	0	0	0	CATIO, KATIO, EMBENA, EYABIDA	0	0	0	0	en	CTO	Mon Dec 31 06:47:10 CST 2012	m	0	cto	8	0	-	no	cto	0	2	0	Choco, Embera, Northern.	-	-	Emberá-Catío	0	0	0	0	0	0	0	0	1	0	0	0	97973	0	0	0	6.0	0	sja	0
cth	0	0	0	0	0	0	0	0	0	0	0	0	0	0	m	0	0	0	0	0	0	0	0	0	0	0	0	0	Thaiphum Chin	0	0	0	0	0	0	0	0	0	0	0	0	0	m	0	0	6.0	0	0	0
sgy	0	0	0	0	0	0	0	0	0	0	0	0	0	0	m	0	0	0	0	0	0	0	0	0	0	0	0	0	Sanglechi	0	0	0	0	0	0	0	0	0	0	0	0	0	m	0	0	6.0	0	0	0
sgx	0	0	0	0	0	0	0	0	0	0	0	0	0	0	m	0	0	0	0	0	0	0	0	0	0	0	0	0	Sierra Leone Sign Language	0	0	0	0	0	0	0	0	0	0	0	0	0	m	0	0	6.0	0	0	0
sgz	0	5	0	0	0	0	0	0	0	0	0	0	0	0	m	0	0	6	0	0	0	0	0	2	0	0	0	0	Sursurunga	0	0	0	0	0	0	0	0	0	0	0	0	0	m	0	0	4.0	0	0	0
sgp	0	39	0	0	0	0	0	0	0	0	0	0	0	0	m	0	0	0	0	0	0	0	0	0	0	0	0	0	Singpho	0	0	0	0	0	0	0	0	0	0	0	0	0	m	0	0	4.0	0	0	0
sgs	0	0	Dialect of Lithuanian	0	0	not found	-	0.91	0	-	0	en	-	-	h	13211	sgs	0	481029	-	no	sgs	0	0	0	Indo-European, Baltic, Eastern.	-	bat-smg	Samogitian	bat-smg	-	-	-	1614	Žemaitėška	281417	0	0	3008237		Samogitian	0	0	0	-	7.7	0	-	sgs
sgr	0	0	0	0	0	0	0	0	0	0	0	0	0	0	m	0	0	0	0	0	0	0	0	0	0	0	0	0	Sangisari	0	0	0	0	0	0	0	0	0	0	0	0	0	m	0	0	6.0	0	0	0
sgu	0	0	0	0	0	0	0	0	0	0	0	0	0	0	m	0	0	0	0	0	0	0	0	0	0	0	0	0	Salas	0	0	0	0	0	0	0	0	0	0	0	0	0	m	0	0	8.5	0	0	0
sgt	0	0	0	0	0	0	0	0	0	0	0	0	0	0	m	0	0	0	0	0	0	0	0	0	0	0	0	0	Brokpake	0	0	0	0	0	0	0	0	0	0	0	0	0	m	0	0	6.0	0	0	0
sgw	0	6	0	0	0	0	0	0	0	0	0	0	0	0	m	0	0	2	0	0	0	0	0	0	0	0	0	0	Sebat Bet Gurage	0	0	0	0	0	0	0	0	0	0	0	0	0	m	0	0	5.0	0	0	0
sgi	0	0	0	0	0	0	0	0	0	0	0	0	0	0	m	0	0	0	0	0	0	0	0	0	0	0	0	0	Suga	0	0	0	0	0	0	0	0	0	0	0	0	0	m	0	0	6.0	0	0	0
sgh	0	4	0	0	0	0	0	0	0	0	0	0	0	0	m	2	0	1	0.0	0	0	0	0	1	0	0	0	0	Shughni	0	0	0	0	0	0	0	1	0	366	0	0	0	0	0	0	6.0	0	0	0
sgk	0	0	0	0	0	0	0	0	0	0	0	0	0	0	m	0	0	0	0	0	0	0	0	0	0	0	0	0	Sangkong	0	0	0	0	0	0	0	0	0	0	0	0	0	m	0	0	6.5	0	0	0
sgj	0	0	0	0	0	0	0	0	0	0	0	0	0	0	m	0	0	0	0	0	0	0	0	0	0	0	0	0	Surgujia	0	0	0	0	0	0	0	0	0	0	0	0	0	m	0	0	6.0	0	0	0
sgm	0	0	0	0	0	0	0	0	0	0	0	0	0	0	m	0	0	0	0	0	0	0	0	0	0	0	0	0	Singa	0	0	0	0	0	0	0	0	0	0	0	0	0	m	0	0	10.0	0	0	0
sgo	0	0	0	0	0	0	0	0	0	0	0	0	0	0	m	0	0	0	0	0	0	0	0	0	0	0	0	0	Songa	0	0	0	0	0	0	0	0	0	0	0	0	0	m	0	0	7.7	0	0	0
tdr	0	1	0	0	0	0	0	0	0	0	1	0	0	0	m	0	0	1	0	0	0	0	0	0	0	0	0	0	Todrah	0	0	0	0	0	0	0	0	0	0	0	0	0	m	0	0	6.0	1	0	0
sga	0	0	0	0	0	0	0	0	0	0	0	0	0	0	m	0	0	0	0	0	0	0	0	0	0	0	0	0	Old Irish (to 900)	0	0	0	0	0	0	0	0	0	0	0	0	0	m	0	0	7.7	0	0	0
sgc	0	1	0	0	0	0	0	0	0	0	0	0	0	0	m	5	0	0	0.0	0	0	0	0	1	0	0	0	0	Kipsigis	0	0	0	0	0	0	0	1	0	2873	0	0	0	0	0	0	5.0	0	0	0
sgb	0	1	0	0	0	0	0	0	0	0	0	0	0	0	m	0	0	2	0	0	0	0	0	0	0	0	0	0	Mag-antsi Ayta	0	0	0	0	0	0	0	0	0	0	0	0	0	m	0	0	5.0	2	0	0
sge	0	0	0	0	0	0	0	0	0	0	0	0	0	0	m	0	0	0	0	0	0	0	0	0	0	0	0	0	Segai	0	0	0	0	0	0	0	0	0	0	0	0	0	m	0	0	6.0	0	0	0
sgd	0	0	0	0	0	0	0	0	0	0	0	0	0	0	m	0	0	0	0	0	0	0	0	0	0	0	0	0	Surigaonon	0	0	0	0	0	0	0	0	0	0	0	0	0	m	0	0	6.0	0	0	0
sgg	0	0	0	0	0	0	0	0	0	0	0	0	0	0	m	0	0	0	0	0	0	0	0	0	0	0	0	0	Swiss-German Sign Language	0	0	0	0	0	0	0	0	0	0	0	0	0	m	0	0	5.0	0	0	0
ziw	0	1	0	0	0	0	0	0	0	0	0	0	0	0	m	0	0	1	0	0	0	0	0	0	0	0	0	0	Zigula	0	0	0	0	0	0	0	0	0	0	0	0	0	m	0	0	6.0	0	0	0
wuu-sha	0	0	0	0	0	0	0	0	0	0	0	0	0	0	m	0	0	0	0	0	0	0	0	0	0	0	0	0	Shanghainese	0	0	0	0	0	0	0	0	0	0	0	0	0	0	0	0	7.7	0	0	0
zir	0	0	0	0	0	0	0	0	0	0	0	0	0	0	m	0	0	0	0	0	0	0	0	0	0	0	0	0	Ziriya	0	0	0	0	0	0	0	0	0	0	0	0	0	m	0	0	9.0	0	0	0
ziz	0	0	0	0	0	0	0	0	0	0	0	0	0	0	m	0	0	0	0	0	0	0	0	0	0	0	0	0	Zizilivakan	0	0	0	0	0	0	0	0	0	0	0	0	0	m	0	0	6.0	0	0	0
xxe-sap-ang	0	0	0	0	0	0	0	0	0	0	0	0	0	0	m	0	0	0	0	0	0	0	0	0	0	0	0	0	0	0	0	0	0	0	0	0	0	0	0	0	Angaité	0	m	0	0	7.7	0	0	0
tdv	0	0	0	0	0	0	0	0	0	0	0	0	0	0	m	0	0	0	0	0	0	0	0	0	0	0	0	0	Toro	0	0	0	0	0	0	0	0	0	0	0	0	0	m	0	0	6.0	0	0	0
zib	0	0	0	0	0	0	0	0	0	0	0	0	0	0	m	0	0	0	0	0	0	0	0	0	0	0	0	0	Zimbabwe Sign Language	0	0	0	0	0	0	0	0	0	0	0	0	0	m	0	0	6.0	0	0	0
tdu	0	1	0	0	0	0	0	0	0	0	0	0	0	0	m	0	0	1	0	0	0	0	0	0	0	0	0	0	Tempasuk Dusun	0	0	0	0	0	0	0	0	0	0	0	0	0	m	0	0	6.5	0	0	0
zia	0	3	0	0	0	0	0	0	0	0	1	0	0	0	m	0	0	2	0	0	0	0	0	0	0	0	0	0	Zia	0	0	0	0	0	0	0	0	0	0	0	0	0	m	0	0	5.0	1	0	0
zin	0	2	0	0	0	0	0	0	0	0	0	0	0	0	m	0	0	0	0	0	0	0	0	0	0	0	0	0	Zinza	0	0	0	0	0	0	0	0	0	0	0	0	0	m	0	0	6.5	0	0	0
zil	0	0	0	0	0	0	0	0	0	0	0	0	0	0	m	0	0	0	0	0	0	0	0	0	0	0	0	0	Zialo	0	0	0	0	0	0	0	0	0	0	0	0	0	m	0	0	6.0	0	0	0
tdt	0	0	0	0	0	0	0	0	0	0	0	0	0	0	m	0	0	0	0	0	0	0	0	0	0	0	0	0	Tetun Dili	0	0	0	0	0	0	0	0	0	0	0	0	0	m	0	0	1.0	0	0	0
zik	0	2	0	0	0	0	0	0	0	0	1	0	0	0	m	0	0	1	0	0	0	0	0	0	0	0	0	0	Zimakani	0	0	0	0	0	0	0	0	0	0	0	0	0	m	0	0	5.0	1	0	0
pfa	0	0	0	0	0	0	0	0	0	0	0	0	0	0	m	0	0	0	0	0	0	0	0	0	0	0	0	0	Pááfang	0	0	0	0	0	0	0	0	0	0	0	0	0	m	0	0	8.0	0	0	0
srb	0	6	0	0	0	0	0	0	0	0	1	0	0	0	m	0	0	3	0	0	0	0	0	1	0	0	0	0	Sora	0	0	0	0	0	0	0	0	0	0	0	0	0	0	0	0	5.0	1	0	0
pfe	0	0	0	0	0	0	0	0	0	0	0	0	0	0	m	0	0	0	0	0	0	0	0	0	0	0	0	0	Peere	0	0	0	0	0	0	0	0	0	0	0	0	0	m	0	0	5.0	0	0	0
pfl	0	0		0	0	just de_DE	PFÄLZISCHE, PFÄLZISCH	1.00	0	-	0	en	PFL	-	b	1760	pfl	0	1020237	-	no	pfl	0	0	0	Indo-European, Germanic, West, High German, German, Middle German, West Middle German, Rhenisch Fraconian.	-	pfl	Pfaelzisch	pfl	PFL	-	-	3695	Pfälzisch	103983	0	0	1842999		Palatinate German	0	0	0	PFÄLZISCHE, PFÄLZISCH	6.0	0	pdc gsw	pfl
srf	0	0	0	0	0	0	0	0	0	0	0	0	0	0	m	0	0	0	0	0	0	0	0	0	0	0	0	0	Nafi	0	0	0	0	0	0	0	0	0	0	0	0	0	m	0	0	6.5	0	0	0
xcm	0	1	0	0	0	0	0	0	0	0	0	0	0	0	m	0	0	1	0	0	0	0	0	0	0	0	0	0	Comecrudo	0	0	0	0	0	0	0	0	0	0	0	0	0	m	0	0	7.7	0	0	0
srg	0	0	0	0	0	0	0	0	0	0	0	0	0	0	m	0	0	0	0	0	0	0	0	0	0	0	0	0	Sulod	0	0	0	0	0	0	0	0	0	0	0	0	0	m	0	0	6.0	0	0	0
srd	0	0	Inclusive SIL code	0	0	aff-dic	SARD, SARDARESE, LOGUDORESE, CENTRAL SARDINIAN	1.03	0	srd	0	en it	SRD	-	v	2730	sc	0	1067134	-	yes	srd	0	0	0	Indo-European, Italic, Romance, Southern, Sardinian.	-	sc	Sardinian	sc	SRD	-	-	2440	Sardu	1237930	0	0	2159375		Sardinian	0	0	0	SARD, SARDARESE, LOGUDORESE, CENTRAL SARDINIAN	7.7	0	it gl pt	srd
pug	0	0	0	0	0	0	0	0	0	0	0	0	0	0	m	0	0	0	0	0	0	0	0	0	0	0	0	0	Phuie	0	0	0	0	0	0	0	0	0	0	0	0	0	m	0	0	6.0	0	0	0
xxe-duj-liy	0	0	0	0	0	0	0	0	0	0	0	0	0	0	m	0	0	0	0	0	0	0	0	0	0	0	0	0	0	0	0	0	0	0	0	0	0	0	0	0	Liyagawumirr	0	m	0	0	7.7	0	0	0
xxx-en-SG	0	0	0	0	0	0	-	0	0	-	0	hi	ENG	-	m	0	en-SG	0	0	-	no	xxx-en-SG	0	0	0	Indo-European, Germanic, West, English.	-	-	English (Singapore)	-	ENG	-	-	0	0	1368283	0	0	0	0	0	0	0	0	-	7.7	0	-	xxx-en-SG
xxe-duj-lil	0	0	0	0	0	0	0	0	0	0	0	0	0	0	m	0	0	0	0	0	0	0	0	0	0	0	0	0	0	0	0	0	0	0	0	0	0	0	0	0	Liyagalawumirr	0	m	0	0	7.7	0	0	0
xcw	0	2	0	0	0	0	0	0	0	0	0	0	0	0	m	0	0	1	0	0	0	0	0	0	0	0	0	0	Coahuilteco	0	0	0	0	0	0	0	0	0	0	0	0	0	m	0	0	7.7	0	0	0
xcb	0	0	0	0	0	0	0	0	0	0	0	0	0	0	m	0	0	0	0	0	0	0	0	0	0	0	0	0	Cumbric	0	0	0	0	0	0	0	0	0	0	0	0	0	m	0	0	7.7	0	0	0
xcc	0	0	0	0	0	0	0	0	0	0	0	0	0	0	m	0	0	0	0	0	0	0	0	0	0	0	0	0	Camunic	0	0	0	0	0	0	0	0	0	0	0	0	0	m	0	0	7.7	0	0	0
xcg	0	0	0	0	0	0	0	0	0	0	0	0	0	0	m	0	0	0	0	0	0	0	0	0	0	0	0	0	Cisalpine Gaulish	0	0	0	0	0	0	0	0	0	0	0	0	0	m	0	0	7.7	0	0	0
xce	0	0	0	0	0	0	0	0	0	0	0	0	0	0	m	0	0	0	0	0	0	0	0	0	0	0	0	0	Celtiberian	0	0	0	0	0	0	0	0	0	0	0	0	0	0	0	0	7.7	0	0	0
xch	0	2	0	0	0	0	0	0	0	0	0	0	0	0	m	0	0	1	0	0	0	0	0	0	0	0	0	0	Chimakum	0	0	0	0	0	0	0	0	0	0	0	0	0	m	0	0	7.7	0	0	0
xcn	0	0	0	0	0	0	0	0	0	0	0	0	0	0	m	0	0	0	0	0	0	0	0	0	0	0	0	0	Cotoname	0	0	0	0	0	0	0	0	0	0	0	0	0	m	0	0	7.7	0	0	0
xco	0	0	0	0	0	0	0	0	0	0	0	0	0	0	m	0	0	0	0	0	0	0	0	0	0	0	0	0	Chorasmian	0	0	0	0	0	0	0	0	0	0	0	0	0	m	0	0	7.7	0	0	0
xcl	0	0	0	0	0	0	0	0	0	0	0	0	0	0	m	0	0	0	0	0	0	0	0	0	0	0	0	0	Classical Armenian	0	0	0	0	0	0	0	0	0	0	0	0	0	m	0	0	7.7	0	0	0
sro	0	10	0	0	0	0	0	0	0	0	0	0	0	0	m	1	0	1	0.0	0	0	0	0	0	0	0	0	0	Campidanese Sardinian	0	0	0	0	0	0	0	1	0	397	0	0	0	0	0	0	6.0	0	0	0
xcr	0	0	0	0	0	0	0	0	0	0	0	0	0	0	m	0	0	0	0	0	0	0	0	0	0	0	0	0	Carian	0	0	0	0	0	0	0	0	0	0	0	0	0	0	0	0	7.7	0	0	0
xcv	0	0	0	0	0	0	0	0	0	0	0	0	0	0	m	0	0	0	0	0	0	0	0	0	0	0	0	0	Chuvantsy	0	0	0	0	0	0	0	0	0	0	0	0	0	m	0	0	7.7	0	0	0
srl	0	2	0	0	0	0	0	0	0	0	1	0	0	0	m	0	0	1	0	0	0	0	0	0	0	0	0	0	Isirawa	0	0	0	0	0	0	0	0	0	0	0	0	0	m	0	0	6.5	2	0	0
xct	0	0	0	0	0	0	0	0	0	0	0	0	0	0	m	0	0	0	0	0	0	0	0	0	0	0	0	0	Classical Tibetan	0	0	0	0	0	0	0	0	0	0	0	0	0	m	0	0	7.7	0	0	0
xcu	0	0	0	0	0	0	0	0	0	0	0	0	0	0	m	0	0	0	0	0	0	0	0	0	0	0	0	0	Curonian	0	0	0	0	0	0	0	0	0	0	0	0	0	m	0	0	7.7	0	0	0
srm	0	9	0	0	0	0	-	0	0	-	2	en	SRM	Thu Dec 27 22:17:19 CST 2012	m	0	srm	7	0	-	no	srm	0	2	0	Creole, English based.	srm	-	Saramaccan	-	SRM	srm	-	0	0	406786	0	2	0	0	0	499319	0	0	-	5.0	6	-	srm
xcy	0	0	0	0	0	0	0	0	0	0	0	0	0	0	m	0	0	0	0	0	0	0	0	0	0	0	0	0	Cayuse	0	0	0	0	0	0	0	0	0	0	0	0	0	m	0	0	7.7	0	0	0
npl	0	1	0	0	0	0	SOUTHEASTERN PUEBLA NÁHUATL, TEHUACÁN NÁHUATL	0	0	0	0	en	NHS	Wed Jan 9 12:17:13 CST 2013	m	0	npl	1	0	-	no	nhs	0	0	0	Uto-Aztecan, Southern Uto-Aztecan, Aztecan, General Aztec, Aztec.	-	-	Southeastern Puebla Nahuatl	0	0	0	0	0	0	0	0	1	0	0	0	274163	0	0	0	5.0	0	nhy nhm nsu nhn nhi	0
npo	0	0	0	0	0	0	0	0	0	0	0	0	0	0	m	0	0	0	0	0	0	0	0	0	0	0	0	0	Pochuri Naga	0	0	0	0	0	0	0	0	0	0	0	0	0	m	0	0	5.0	0	0	0
npn	0	0	0	0	0	0	0	0	0	0	0	0	0	0	m	0	0	0	0	0	0	0	0	0	0	0	0	0	Mondropolon	0	0	0	0	0	0	0	0	0	0	0	0	0	m	0	0	6.0	0	0	0
npi	0	0	0	0	0	0	0	0	0	0	0	0	0	0	m	0	0	0	0	0	0	0	0	0	0	0	0	0	Nepali (individual language)	0	0	0	0	0	0	0	0	0	0	0	0	0	m	0	0	1.0	0	0	0
nph	0	0	0	0	0	0	0	0	0	0	0	0	0	0	m	0	0	0	0	0	0	0	0	0	0	0	0	0	Phom Naga	0	0	0	0	0	0	0	0	0	0	0	0	0	m	0	0	4.0	0	0	0
xxe-0xq	0	0	0	0	0	0	0	0	0	0	0	0	0	0	m	0	0	0	0	0	0	0	0	0	0	0	0	0	0	0	0	0	0	0	0	0	0	0	0	0	Bidhawal	0	m	0	0	7.7	0	0	0
npg	0	0	0	0	0	0	0	0	0	0	0	0	0	0	m	0	0	0	0	0	0	0	0	0	0	0	0	0	Ponyo-Gongwang Naga	0	0	0	0	0	0	0	0	0	0	0	0	0	m	0	0	6.0	0	0	0
npa	0	3	0	0	0	0	0	0	0	0	0	0	0	0	m	0	0	1	0	0	0	0	0	0	0	0	0	0	Nar Phu	0	0	0	0	0	0	0	0	0	0	0	0	0	m	0	0	6.0	0	0	0
gcc	0	3	0	0	0	0	0	0	0	0	0	0	0	0	m	0	0	1	0	0	0	0	0	0	0	0	0	0	Mali	0	0	0	0	0	0	0	0	0	0	0	0	0	0	0	0	6.0	0	0	0
npb	0	0	0	0	0	0	0	0	0	0	0	0	0	0	m	0	0	0	0	0	0	0	0	0	0	0	0	0	Nupbikha	0	0	0	0	0	0	0	0	0	0	0	0	0	m	0	0	6.0	0	0	0
npy	0	3	0	0	0	0	PEKUREHUA	0	0	0	0	en	NAP	Wed Jan 9 13:21:35 CST 2013	m	0	npy	1	0	-	no	npy	0	0	0	Austronesian, Malayo-Polynesian, Western Malayo-Polynesian, Sulawesi, Central Sulawesi, West Central, Kaili-Pamona, Pamona.	-	-	Napu	0	0	0	0	0	0	0	0	1	0	0	0	188002	0	0	0	6.5	3	aia gri stn	0
xxe-0xn	0	0	0	0	0	0	0	0	0	0	0	0	0	0	m	0	0	0	0	0	0	0	0	0	0	0	0	0	0	0	0	0	0	0	0	0	0	0	0	0	Barababaraba	0	m	0	0	7.7	0	0	0
npu	0	0	0	0	0	0	0	0	0	0	0	0	0	0	m	0	0	0	0	0	0	0	0	0	0	0	0	0	Puimei Naga	0	0	0	0	0	0	0	0	0	0	0	0	0	m	0	0	6.0	0	0	0
gce	0	2	0	0	0	0	0	0	0	0	0	0	0	0	b	0	0	0	0	0	0	0	0	1	0	0	0	0	Galice	0	0	0	0	0	0	0	0	0	0	0	0	0	m	0	0	10.0	4	0	0
nps	0	0	0	0	0	0	0	0	0	0	0	0	0	0	m	0	0	0	0	0	0	0	0	0	0	0	0	0	Nipsan	0	0	0	0	0	0	0	0	0	0	0	0	0	m	0	0	5.0	0	0	0
gcd	0	5	0	0	0	0	0	0	0	0	0	0	0	0	m	0	0	1	0	0	0	0	0	0	0	0	0	0	Ganggalida	0	0	0	0	0	0	0	0	0	0	0	0	0	m	0	0	8.5	0	0	0
mjd	0	3	0	0	0	0	0	0	0	0	1	0	0	0	m	12	0	2	0.0	0	0	0	0	4	0	0	0	0	Northwest Maidu	0	0	0	0	0	0	0	1	0	651	0	0	0	0	0	0	8.5	1	0	0
mje	0	0	0	0	0	0	0	0	0	0	0	0	0	0	m	0	0	0	0	0	0	0	0	0	0	0	0	0	Muskum	0	0	0	0	0	0	0	0	0	0	0	0	0	m	0	0	10.0	0	0	0
mjg	0	11	0	0	0	0	0	0	0	0	0	0	0	0	m	0	0	3	0	0	0	0	0	0	0	0	0	0	Tu	0	0	0	0	0	0	0	0	0	0	0	0	0	m	0	0	7.0	0	0	0
mjc	0	2	0	0	0	0	-	0	0	-	0	en	MJC	Thu Dec 27 19:31:53 CST 2012	m	0	mjc	1	0	-	no	mjc	0	0	0	Oto-Manguean, Mixtecan, Mixtec-Cuicatec, Mixtec.	-	-	San Juan Colorado Mixtec	-	MJC	-	-	0	0	318246	0	2	0	0	0	367586	0	0	-	5.0	1	-	mjc
mjl	0	0	0	0	0	0	0	0	0	0	0	0	0	0	m	0	0	0	0	0	0	0	0	0	0	0	0	0	Mandeali	0	0	0	0	0	0	0	0	0	0	0	0	0	m	0	0	4.0	0	0	0
mjm	0	0	0	0	0	0	0	0	0	0	0	0	0	0	m	0	0	0	0	0	0	0	0	0	0	0	0	0	Medebur	0	0	0	0	0	0	0	0	0	0	0	0	0	m	0	0	6.0	0	0	0
mjn	0	0	0	0	0	0	0	0	0	0	0	0	0	0	m	0	0	0	0	0	0	0	0	0	0	0	0	0	Ma (Papua New Guinea)	0	0	0	0	0	0	0	0	0	0	0	0	0	m	0	0	6.0	0	0	0
gcf	0	5	0	0	0	0	0	0	0	0	0	0	0	0	m	8	0	3	0.0	0	0	0	0	0	0	0	0	0	Guadeloupean Creole French	0	0	0	0	0	0	0	1	0	2702	0	0	0	0	0	0	6.0	0	0	0
mjh	0	0	0	0	0	0	0	0	0	0	0	0	0	0	m	0	0	0	0	0	0	0	0	0	0	0	0	0	Mwera (Nyasa)	0	0	0	0	0	0	0	0	0	0	0	0	0	m	0	0	6.5	0	0	0
mji	0	4	0	0	0	0	0	0	0	0	0	0	0	0	m	0	0	2	0	0	0	0	0	0	0	0	0	0	Kim Mun	0	0	0	0	0	0	0	0	0	0	0	0	0	m	0	0	6.0	0	0	0
mjj	0	1	0	0	0	0	0	0	0	0	1	0	0	0	m	0	0	0	0	0	0	0	0	0	0	0	0	0	Mawak	0	0	0	0	0	0	0	0	0	0	0	0	0	m	0	0	8.0	1	0	0
mjk	0	2	0	0	0	0	0	0	0	0	0	0	0	0	m	0	0	1	0	0	0	0	0	0	0	0	0	0	Matukar	0	0	0	0	0	0	0	0	0	0	0	0	0	m	0	0	6.0	0	0	0
mjt	0	2	0	0	0	0	0	0	0	0	1	0	0	0	m	0	0	0	0	0	0	0	0	0	0	0	0	0	Sauria Paharia	0	0	0	0	0	0	0	0	0	0	0	0	0	m	0	0	5.0	1	0	0
mju	0	0	0	0	0	0	0	0	0	0	0	0	0	0	m	0	0	0	0	0	0	0	0	0	0	0	0	0	Manna-Dora	0	0	0	0	0	0	0	0	0	0	0	0	0	m	0	0	7.0	0	0	0
mjv	0	0	0	0	0	0	0	0	0	0	0	0	0	0	m	0	0	0	0	0	0	0	0	0	0	0	0	0	Mannan	0	0	0	0	0	0	0	0	0	0	0	0	0	m	0	0	6.5	0	0	0
mjw	0	4	0	0	0	0	0	0	0	0	1	0	0	0	m	0	0	1	0	0	0	0	0	0	0	0	0	0	Karbi	0	0	0	0	0	0	0	0	0	0	0	0	0	m	0	0	5.0	1	0	0
mjp	0	0	0	0	0	0	0	0	0	0	0	0	0	0	m	0	0	0	0	0	0	0	0	0	0	0	0	0	Malapandaram	0	0	0	0	0	0	0	0	0	0	0	0	0	m	0	0	6.0	0	0	0
mjq	0	0	0	0	0	0	0	0	0	0	0	0	0	0	m	0	0	0	0	0	0	0	0	0	0	0	0	0	Malaryan	0	0	0	0	0	0	0	0	0	0	0	0	0	m	0	0	9.0	0	0	0
mjr	0	0	0	0	0	0	0	0	0	0	0	0	0	0	m	0	0	0	0	0	0	0	0	0	0	0	0	0	Malavedan	0	0	0	0	0	0	0	0	0	0	0	0	0	m	0	0	6.5	0	0	0
mjs	0	0	0	0	0	0	0	0	0	0	0	0	0	0	m	0	0	0	0	0	0	0	0	0	0	0	0	0	Miship	0	0	0	0	0	0	0	0	0	0	0	0	0	m	0	0	6.0	0	0	0
sgw-cha	0	0	0	0	0	0	0	0	0	0	0	0	0	0	m	0	0	0	0	0	0	0	0	0	0	0	0	0	Chaha	0	0	0	0	0	0	0	0	0	0	0	0	0	0	0	0	7.7	0	0	0
mjx	0	0	0	0	0	0	0	0	0	0	0	0	0	0	m	0	0	0	0	0	0	0	0	0	0	0	0	0	Mahali	0	0	0	0	0	0	0	0	0	0	0	0	0	m	0	0	6.5	0	0	0
mjy	0	1	0	0	0	0	0	0	0	0	0	0	0	0	b	12	0	0	0.0	0	0	0	0	0	0	0	0	0	Mahican	0	0	0	0	0	0	0	1	0	564	0	0	0	0	0	0	7.7	0	0	0
mjz	0	0	0	0	0	0	0	0	0	0	0	0	0	0	m	0	0	0	0	0	0	0	0	0	0	0	0	0	Majhi	0	0	0	0	0	0	0	0	0	0	0	0	0	m	0	0	6.5	0	0	0
vml	0	0	0	0	0	0	0	0	0	0	0	0	0	0	m	0	0	0	0	0	0	0	0	0	0	0	0	0	Malgana	0	0	0	0	0	0	0	0	0	0	0	0	0	m	0	0	10.0	0	0	0
vmm	0	1	0	0	0	0	0	0	0	0	0	0	0	0	m	0	0	0	0	0	0	0	0	0	0	0	0	0	Mitlatongo Mixtec	0	0	0	0	0	0	0	0	0	0	0	0	0	m	0	0	6.0	0	0	0
vmj	0	0	0	0	0	0	0	0	0	0	0	0	0	0	m	0	0	0	0	0	0	0	0	0	0	0	0	0	Ixtayutla Mixtec	0	0	0	0	0	0	0	0	0	0	0	0	0	m	0	0	6.0	0	0	0
vmk	0	0	0	0	0	0	0	0	0	0	0	0	0	0	m	0	0	0	0	0	0	0	0	0	0	0	0	0	Makhuwa-Shirima	0	0	0	0	0	0	0	0	0	0	0	0	0	m	0	0	5.0	0	0	0
vmh	0	0	0	0	0	0	0	0	0	0	0	0	0	0	m	0	0	0	0	0	0	0	0	0	0	0	0	0	Maraghei	0	0	0	0	0	0	0	0	0	0	0	0	0	m	0	0	7.0	0	0	0
vmi	0	1	0	0	0	0	0	0	0	0	1	0	0	0	m	0	0	0	0	0	0	0	0	0	0	0	0	0	Miwa	0	0	0	0	0	0	0	0	0	0	0	0	0	m	0	0	10.0	1	0	0
vmf	0	0	0	0	0	0	FRANCONIAN	0	0	-	0	en de	VMF	-	v	137	vmf	0	150589.0	Bina Meusl	no	vmf	0	0	0	Indo-European, Germanic, West, High German, German, Middle German, West Middle German, Moselle Franconian.	-	-	Mainfränkisch	-	VMF	-	Bina Meusl	3204.0212766	0	33915	1	0	206802	0	0	0	0	0	FRANCONIAN	5.0	0	de af gsw pfl pdc	vmf
vmg	0	0	0	0	0	0	0	0	0	0	0	0	0	0	m	0	0	0	0	0	0	0	0	0	0	0	0	0	Lungalunga	0	0	0	0	0	0	0	0	0	0	0	0	0	m	0	0	6.0	0	0	0
vmd	0	0	0	0	0	0	0	0	0	0	0	0	0	0	m	0	0	0	0	0	0	0	0	0	0	0	0	0	Mudu Koraga	0	0	0	0	0	0	0	0	0	0	0	0	0	m	0	0	6.5	0	0	0
vme	0	0	0	0	0	0	0	0	0	0	0	0	0	0	m	0	0	0	0	0	0	0	0	0	0	0	0	0	East Masela	0	0	0	0	0	0	0	0	0	0	0	0	0	m	0	0	8.0	0	0	0
vmb	0	0	0	0	0	0	0	0	0	0	0	0	0	0	m	0	0	0	0	0	0	0	0	0	0	0	0	0	Barbaram	0	0	0	0	0	0	0	0	0	0	0	0	0	m	0	0	10.0	0	0	0
vmc	0	0	0	0	0	0	0	0	0	0	0	0	0	0	m	0	0	0	0	0	0	0	0	0	0	0	0	0	Juxtlahuaca Mixtec	0	0	0	0	0	0	0	0	0	0	0	0	0	m	0	0	6.0	0	0	0
vma	0	3	0	0	0	0	0	0	0	0	0	0	0	0	m	0	0	1	0	0	0	0	0	0	0	0	0	0	Martuyhunira	0	0	0	0	0	0	0	0	0	0	0	0	0	m	0	0	8.0	0	0	0
vmz	0	0	0	0	0	0	0	0	0	0	0	0	0	0	m	0	0	0	0	0	0	0	0	0	0	0	0	0	Mazatlán Mazatec	0	0	0	0	0	0	0	0	0	0	0	0	0	m	0	0	6.0	0	0	0
vmx	0	0	0	0	0	0	0	0	0	0	0	0	0	0	m	0	0	0	0	0	0	0	0	0	0	0	0	0	Tamazola Mixtec	0	0	0	0	0	0	0	0	0	0	0	0	0	m	0	0	6.5	0	0	0
vmy	0	0	0	0	0	0	-	0	0	-	0	en	VMY	Fri Dec 28 09:47:52 CST 2012	m	0	vmy	0	0	-	no	vmy	0	0	0	Oto-Manguean, Popolocan, Mazatecan.	-	-	Ayautla Mazatec	-	VMY	-	-	0	0	237950	0	3	0	0	0	258025	0	0	-	5.0	0	maj mzi	vmy
vmv	0	0	0	0	0	0	0	0	0	0	0	0	0	0	m	0	0	0	0	0	0	0	0	0	0	0	0	0	Valley Maidu	0	0	0	0	0	0	0	0	0	0	0	0	0	m	0	0	10.0	0	0	0
vmw	0	6	0	0	0	0	CENTRAL MAKHUWA, MAKHUWA-MAKHUWANA, MACUA, EMAKUA, MAKUA, MAKOANE, MAQUOUA, MAKHUWWA OF NAMPULA	0	0	vmw	0	en	VMW	-	m	0	vmw	1	0	-	no	vmw	0	1	0	Niger-Congo, Atlantic-Congo, Volta-Congo, Benue-Congo, Bantoid, Southern, Narrow Bantu, Central, P, Makua (P.30).	mac	-	Makhuwa	-	VMW	mac	-	0	0	45352	0	0	0	0	0	0	0	0	CENTRAL MAKHUWA, MAKHUWA-MAKHUWANA, MACUA, EMAKUA, MAKUA, MAKOANE, MAQUOUA, MAKHUWWA OF NAMPULA	5.0	0	chw ngl	vmw
vmu	0	0	0	0	0	0	0	0	0	0	0	0	0	0	m	0	0	0	0	0	0	0	0	0	0	0	0	0	Muluridyi	0	0	0	0	0	0	0	0	0	0	0	0	0	m	0	0	10.0	0	0	0
vmr	0	1	0	0	0	0	0	0	0	0	0	0	0	0	m	0	0	0	0	0	0	0	0	0	0	0	0	0	Marenje	0	0	0	0	0	0	0	0	0	0	0	0	0	m	0	0	6.0	0	0	0
vms	0	0	0	0	0	0	0	0	0	0	0	0	0	0	m	0	0	0	0	0	0	0	0	0	0	0	0	0	Moksela	0	0	0	0	0	0	0	0	0	0	0	0	0	m	0	0	10.0	0	0	0
vmp	0	0	0	0	0	0	0	0	0	0	0	0	0	0	m	0	0	0	0	0	0	0	0	0	0	0	0	0	Soyaltepec Mazatec	0	0	0	0	0	0	0	0	0	0	0	0	0	m	0	0	6.0	0	0	0
vmq	0	0	0	0	0	0	0	0	0	0	0	0	0	0	m	0	0	0	0	0	0	0	0	0	0	0	0	0	Soyaltepec Mixtec	0	0	0	0	0	0	0	0	0	0	0	0	0	m	0	0	8.0	0	0	0
lzz	0	10	0	0	0	0	0	0	0	0	0	0	0	0	b	113	0	1	969.0	0	0	0	0	2	0	0	0	0	Laz	0	0	0	0	969.0	0	0	1	0	2324	0	0	0	0	0	0	6.5	0	0	0
xxe-knp-nyj	0	0	0	0	0	0	0	0	0	0	0	0	0	0	m	0	0	0	0	0	0	0	0	0	0	0	0	0	0	0	0	0	0	0	0	0	0	0	0	0	Nyanjang	0	m	0	0	7.7	0	0	0
lzh	0	0	based on standard chinese	0	0	chinese	0	0.27	0	0	0	0	0	0	b	2679	0	0	3010203	0	0	0	1	0	0	0	0	0	Literary Chinese	0	0	0	0	756	古文 / 文言文	0	0	0	1116436		Classical Chinese	0	h	0	0	7.7	0	0	0
lzl	0	1	0	0	0	0	0	0	0	0	0	0	0	0	m	0	0	5	0	0	0	0	0	2	0	0	0	0	Litzlitz	0	0	0	0	0	0	0	0	0	0	0	0	0	m	0	0	8.5	0	0	0
lzn	0	0	0	0	0	0	0	0	0	0	0	0	0	0	m	0	0	0	0	0	0	0	0	0	0	0	0	0	Leinong Naga	0	0	0	0	0	0	0	0	0	0	0	0	0	m	0	0	6.0	0	0	0
kpq	0	1	0	0	0	0	0	0	0	0	1	0	0	0	m	0	0	0	0	0	0	0	0	0	0	0	0	0	Korupun-Sela	0	0	0	0	0	0	0	0	0	0	0	0	0	m	0	0	5.0	1	0	0
kpr	0	7	0	0	0	0	KORAPE, KORAFI, KWARAFE, KAILIKAILI	0	0	-	2	en	KPR	Fri Dec 28 20:47:53 CST 2012	m	0	kpr	5	0	-	no	kpr	0	2	0	Trans-New Guinea, Main Section, Eastern, Binanderean, Binanderean Proper.	-	-	Korafe-Yegha	-	KPR	-	-	0	0	26638	0	276	0	0	0	392554	0	0	KORAPE, KORAFI, KWARAFE, KAILIKAILI	5.0	2	ka-Latn ha	kpr
kps	0	7	0	0	0	0	0	0	0	0	1	0	0	0	m	0	0	5	0	0	0	0	0	2	0	0	0	0	Tehit	0	0	0	0	0	0	0	0	0	0	0	0	0	m	0	0	6.5	1	0	0
kpt	0	41	0	0	0	0	0	0	0	0	0	0	0	0	m	0	0	1	0	0	0	0	0	0	0	0	0	0	Karata	0	0	0	0	0	0	0	0	0	0	0	0	0	m	0	0	6.0	1	0	0
kpu	0	2	0	0	0	0	0	0	0	0	1	0	0	0	m	0	0	0	0	0	0	0	0	0	0	0	0	0	Kafoa	0	0	0	0	0	0	0	0	0	0	0	0	0	m	0	0	6.0	1	0	0
kpv	0	14	0	0	0	0	KOMI	0	0	-	0	en ru	KPV	-	m	0	kpv	2	0	Niko Partanen	no	kpv	0	0	0	Uralic, Finno-Ugric, Finno-Permic, Permic.	-	kv	Komi-Zyrian	kv	KPV	-	Niko Partanen	0	0	108770	0	0	0	0	0	0	0	0	KOMI	5.0	0	koi ky ru	kpv
kpw	0	8	0	0	0	0	0	0	0	0	1	0	0	0	m	0	0	4	0	0	0	0	0	0	0	0	0	0	Kobon	0	0	0	0	0	0	0	0	0	0	0	0	0	m	0	0	4.0	1	0	0
kpx	0	2	0	0	0	0	0	0	0	0	2	0	0	0	m	0	0	4	0	0	0	0	0	2	0	0	0	0	Mountain Koiali	0	0	0	0	0	0	0	0	0	0	0	0	0	m	0	0	5.0	2	0	0
kpy	0	11	0	0	0	0	NYMYLAN	0	0	-	0	en	KPY	-	m	9	kpy	1	0.0	-	no	kpy	0	0	0	Chukotko-Kamchatkan, Northern, Koryak-Alyutor.	-	-	Koryak	-	KPY	-	-	0	0	386	1	0	1243	0	0	0	0	0	NYMYLAN	7.0	0	-	kpy
kpz	0	6	0	0	0	0	0	0	0	0	0	0	0	0	m	0	0	1	0	0	0	0	0	0	0	0	0	0	Kupsabiny	0	0	0	0	0	0	0	0	0	0	0	0	0	m	0	0	5.0	0	0	0
kpa	0	0	0	0	0	0	0	0	0	0	0	0	0	0	m	0	0	0	0	0	0	0	0	0	0	0	0	0	Kutto	0	0	0	0	0	0	0	0	0	0	0	0	0	m	0	0	6.0	0	0	0
kpb	0	0	0	0	0	0	0	0	0	0	0	0	0	0	m	0	0	0	0	0	0	0	0	0	0	0	0	0	Mullu Kurumba	0	0	0	0	0	0	0	0	0	0	0	0	0	m	0	0	6.0	0	0	0
kpc	0	3	0	0	0	0	0	0	0	0	0	0	0	0	m	0	0	1	0	0	0	0	0	0	0	0	0	0	Curripaco	0	0	0	0	0	0	0	0	0	0	0	0	0	m	0	0	5.0	0	0	0
kpd	0	0	0	0	0	0	0	0	0	0	0	0	0	0	m	0	0	0	0	0	0	0	0	0	0	0	0	0	Koba	0	0	0	0	0	0	0	0	0	0	0	0	0	m	0	0	6.0	0	0	0
kpe	0	0	0	0	0	0	KPELE, GUERZE, GERZE, GERSE, GBESE, PESSA, PESSY, KPWESSI, AKPESE, KPELESE, KPELESETINA, KPESE, KPERESE, NORTHERN KPELE	0	0	gkp1	0	en	GKP	-	m	0	kpe	0	0	-	no	kpe	0	0	0	Niger-Congo, Mande, Western, Central-Southwestern, Southwestern, Kpelle.	-	-	Kpelle	-	GKP	-	-	0	0	3029	0	0	0	0	0	0	0	0	KPELE, GUERZE, GERZE, GERSE, GBESE, PESSA, PESSY, KPWESSI, AKPESE, KPELESE, KPELESETINA, KPESE, KPERESE, NORTHERN KPELE	7.7	0	-	kpe
kpf	0	2	0	0	0	0	0	0	0	0	2	0	0	0	m	0	0	3	0	0	0	0	0	1	0	0	0	0	Komba	0	0	0	0	0	0	0	0	0	0	0	0	0	m	0	0	5.0	3	0	0
kpg	0	2	0	0	0	0	0	0	0	0	1	0	0	0	m	0	0	1	0	0	0	0	0	0	0	0	0	0	Kapingamarangi	0	0	0	0	0	0	0	0	0	0	0	0	0	m	0	0	4.0	2	0	0
kph	0	0	0	0	0	0	0	0	0	0	0	0	0	0	m	0	0	0	0	0	0	0	0	0	0	0	0	0	Kplang	0	0	0	0	0	0	0	0	0	0	0	0	0	m	0	0	6.0	0	0	0
kpi	0	0	0	0	0	0	0	0	0	0	0	0	0	0	m	0	0	0	0	0	0	0	0	0	0	0	0	0	Kofei	0	0	0	0	0	0	0	0	0	0	0	0	0	m	0	0	7.0	0	0	0
kpj	0	8	0	0	0	0	XAMBIOÁ, CHAMBOA, YNÃ	0	0	0	0	en	KPJ	Sun Jan 6 21:42:26 CST 2013	m	0	kpj	1	0	-	no	kpj	0	0	0	Macro-Ge, Karaja.	-	-	Karajá	0	0	0	0	0	0	0	0	1	0	0	0	155526	0	0	0	6.5	0	iso ckk	0
kpk	0	2	0	0	0	0	0	0	0	0	0	0	0	0	m	0	0	1	0	0	0	0	0	0	0	0	0	0	Kpan	0	0	0	0	0	0	0	0	0	0	0	0	0	m	0	0	6.0	0	0	0
kpl	0	0	0	0	0	0	0	0	0	0	0	0	0	0	m	0	0	0	0	0	0	0	0	0	0	0	0	0	Kpala	0	0	0	0	0	0	0	0	0	0	0	0	0	m	0	0	6.0	0	0	0
kpm	0	6	0	0	0	0	0	0	0	0	3	0	0	0	m	0	0	4	0	0	0	0	0	1	0	0	0	0	Koho	0	0	0	0	0	0	0	0	0	0	0	0	0	m	0	0	5.0	3	0	0
kpn	0	0	0	0	0	0	0	0	0	0	0	0	0	0	m	0	0	0	0	0	0	0	0	0	0	0	0	0	Kepkiriwát	0	0	0	0	0	0	0	0	0	0	0	0	0	m	0	0	10.0	0	0	0
kpo	0	3	0	0	0	0	0	0	0	0	0	0	0	0	m	0	0	1	0	0	0	0	0	0	0	0	0	0	Ikposo	0	0	0	0	0	0	0	0	0	0	0	0	0	m	0	0	5.0	0	0	0
puz	0	0	0	0	0	0	0	0	0	0	0	0	0	0	m	0	0	0	0	0	0	0	0	0	0	0	0	0	Purum Naga	0	0	0	0	0	0	0	0	0	0	0	0	0	m	0	0	6.0	0	0	0
xxe-0xs	0	0	0	0	0	0	0	0	0	0	0	0	0	0	m	0	0	0	0	0	0	0	0	0	0	0	0	0	0	0	0	0	0	0	0	0	0	0	0	0	Janday	0	m	0	0	7.7	0	0	0
xxe-bfm-fun	0	0	0	0	0	0	0	0	0	0	0	0	0	0	m	0	0	0	0	0	0	0	0	0	0	0	0	0	0	0	0	0	0	0	0	0	0	0	0	0	Fungom	0	m	0	0	7.7	0	0	0
1mk-sht	0	0	0	0	0	0	0	0	0	0	0	0	0	0	m	0	0	0	0	0	0	0	0	0	0	0	0	0	Nushu	0	0	0	0	0	0	0	0	0	0	0	0	0	0	0	0	7.7	0	0	0
xxe-sgh-khu	0	0	0	0	0	0	0	0	0	0	0	0	0	0	m	0	0	0	0	0	0	0	0	0	0	0	0	0	0	0	0	0	0	0	0	0	0	0	0	0	Khufi	0	m	0	0	7.7	0	0	0
ihp	0	2	0	0	0	0	0	0	0	0	1	0	0	0	m	0	0	1	0	0	0	0	0	0	0	0	0	0	Iha	0	0	0	0	0	0	0	0	0	0	0	0	0	m	0	0	5.0	1	0	0
ihw	0	0	0	0	0	0	0	0	0	0	0	0	0	0	m	0	0	0	0	0	0	0	0	0	0	0	0	0	Bidhawal	0	0	0	0	0	0	0	0	0	0	0	0	0	m	0	0	7.7	0	0	0
ihi	0	0	0	0	0	0	0	0	0	0	0	0	0	0	m	0	0	0	0	0	0	0	0	0	0	0	0	0	Ihievbe	0	0	0	0	0	0	0	0	0	0	0	0	0	m	0	0	6.0	0	0	0
ihb	0	0	0	0	0	0	0	0	0	0	0	0	0	0	m	0	0	0	0	0	0	0	0	0	0	0	0	0	Iha Based Pidgin	0	0	0	0	0	0	0	0	0	0	0	0	0	m	0	0	9.0	0	0	0
xxe-gbc-wan	0	0	0	0	0	0	0	0	0	0	0	0	0	0	m	0	0	0	0	0	0	0	0	0	0	0	0	0	0	0	0	0	0	0	0	0	0	0	0	0	Waanyi	0	m	0	0	7.7	0	0	0
xxe-sie-mwe	0	0	0	0	0	0	0	0	0	0	0	0	0	0	m	0	0	0	0	0	0	0	0	0	0	0	0	0	0	0	0	0	0	0	0	0	0	0	0	0	Mwenyi	0	m	0	0	7.7	0	0	0
xxe-0xf	0	0	0	0	0	0	0	0	0	0	0	0	0	0	m	0	0	0	0	0	0	0	0	0	0	0	0	0	0	0	0	0	0	0	0	0	0	0	0	0	Woiwurrung	0	m	0	0	7.7	0	0	0
qhy	0	0	0	0	0	0	0	0	0	0	0	0	0	0	m	0	0	0	0	0	0	0	0	0	0	0	0	0	Nabataean	0	0	0	0	0	0	0	0	0	0	0	0	0	0	0	0	7.7	0	0	0
xxx-tuo-BR	0	0	0	0	0	0	TUKÁNA, TAKUNA, DAXSEA	0	0	0	0	en	TUO	-	m	0	tuo-BR	0	0	-	no	xxx-tuo-BR	0	0	0	Tucanoan, Eastern Tucanoan, Northern.	-	-	Tucano (Brazil)	0	0	0	0	0	0	0	0	0	0	0	0	0	m	0	0	7.7	0	tuo-CO	0
mjo	0	0	0	0	0	0	0	0	0	0	0	0	0	0	m	0	0	0	0	0	0	0	0	0	0	0	0	0	Malankuravan	0	0	0	0	0	0	0	0	0	0	0	0	0	m	0	0	6.0	0	0	0
xxe-jaa-kit	0	0	0	0	0	0	0	0	0	0	0	0	0	0	m	0	0	0	0	0	0	0	0	0	0	0	0	0	0	0	0	0	0	0	0	0	0	0	0	0	Banawá	0	m	0	0	7.7	0	0	0
qwc	0	0	0	0	0	0	0	0	0	0	0	0	0	0	m	0	0	0	0	0	0	0	0	0	0	0	0	0	Classical Quechua	0	0	0	0	0	0	0	0	0	0	0	0	0	m	0	0	10.0	0	0	0
xor	0	0	0	0	0	0	0	0	0	0	0	0	0	0	m	0	0	0	0	0	0	0	0	0	0	0	0	0	Korubo	0	0	0	0	0	0	0	0	0	0	0	0	0	m	0	0	8.5	0	0	0
xxe-lwl-pha	0	0	0	0	0	0	0	0	0	0	0	0	0	0	m	0	0	0	0	0	0	0	0	0	0	0	0	0	0	0	0	0	0	0	0	0	0	0	0	0	Phalok	0	m	0	0	7.7	0	0	0
ckb	0	3		0	0	not found	KURDI, SORANI	0.73	0	-	0	en	CKB	-	v	5959	ckb	1	7728748	Sahand T.	no	ckb	0	0	0	Indo-European, Indo-Iranian, Iranian, Western, Northwestern, Kurdish	rda*	ckb	Central Kurdish	ckb	CKB	rda*	-	3563	Soranî / کوردی	1348277	0	0	6762094		Sorani	0	v	0	KURDI, SORANI	2.0	0	-	ckb
ckl	0	0	0	0	0	0	0	0	0	0	0	0	0	0	m	0	0	0	0	0	0	0	0	0	0	0	0	0	Cibak	0	0	0	0	0	0	0	0	0	0	0	0	0	m	0	0	6.0	0	0	0
cko	0	3	0	0	0	0	CHOKOSI, CHAKOSI, KYOKOSI, TCHOKOSSI, TIOKOSSI	0	0	0	0	en	CKO	Thu Jan 3 09:31:03 CST 2013	m	0	cko	2	0	-	no	cko	0	0	0	Niger-Congo, Atlantic-Congo, Volta-Congo, Kwa, Nyo, Potou-Tano, Tano, Central, Bia, Northern.	-	-	Anufo	0	0	0	0	0	0	0	0	1	0	0	0	270738	0	0	0	5.0	1	bm dyu bba	0
ckn	0	0	0	0	0	0	0	0	0	0	0	0	0	0	m	0	0	0	0	0	0	0	0	0	0	0	0	0	Kaang Chin	0	0	0	0	0	0	0	0	0	0	0	0	0	m	0	0	6.0	0	0	0
ckh	0	0	0	0	0	0	0	0	0	0	0	0	0	0	m	0	0	0	0	0	0	0	0	0	0	0	0	0	Chak	0	0	0	0	0	0	0	0	0	0	0	0	0	m	0	0	6.5	0	0	0
cku	0	8	0	0	0	0	0	0	0	0	0	0	0	0	m	7	0	3	0.0	0	0	0	0	0	0	0	0	0	Koasati	0	0	0	0	0	0	0	1	0	251	0	0	0	0	0	0	7.0	2	0	0
ckt	0	14	0	0	0	0	CHUKCHA, CHUCHEE, CHUKCHEE, LUORAVETLAN, CHUKCHI	0	0	-	0	en	CKT	-	b	41	ckt	4	792.0	-	no	ckt	0	0	0	Chukotko-Kamchatkan, Northern, Chukot.	-	-	Chukot	-	CKT	-	-	792.0	0	248882	1	0	5804	0	0	0	0	0	CHUKCHA, CHUCHEE, CHUKCHEE, LUORAVETLAN, CHUKCHI	6.5	0	kv ru	ckt
ckv	0	0	0	0	0	0	0	0	0	0	0	0	0	0	m	2	0	0	0.0	0	0	0	0	0	0	0	0	0	Kavalan	0	0	0	0	0	0	0	1	0	306	0	0	0	0	0	0	8.5	0	0	0
ckq	0	0	0	0	0	0	0	0	0	0	0	0	0	0	m	0	0	0	0	0	0	0	0	0	0	0	0	0	Kajakse	0	0	0	0	0	0	0	0	0	0	0	0	0	m	0	0	6.0	0	0	0
cks	0	2	0	0	0	0	0	0	0	0	0	0	0	0	m	0	0	1	0	0	0	0	0	0	0	0	0	0	Tayo	0	0	0	0	0	0	0	0	0	0	0	0	0	m	0	0	7.0	0	0	0
ckr	0	1	0	0	0	0	0	0	0	0	0	0	0	0	m	0	0	0	0	0	0	0	0	0	0	0	0	0	Kairak	0	0	0	0	0	0	0	0	0	0	0	0	0	m	0	0	6.0	0	0	0
cky	0	0	0	0	0	0	0	0	0	0	0	0	0	0	m	0	0	0	0	0	0	0	0	0	0	0	0	0	Cakfem-Mushere	0	0	0	0	0	0	0	0	0	0	0	0	0	m	0	0	6.0	0	0	0
ckx	0	0	0	0	0	0	0	0	0	0	0	0	0	0	m	0	0	0	0	0	0	0	0	0	0	0	0	0	Caka	0	0	0	0	0	0	0	0	0	0	0	0	0	m	0	0	6.5	0	0	0
ckz	0	0	0	0	0	0	0	0	0	0	0	0	0	0	m	0	0	0	0	0	0	0	0	0	0	0	0	0	Cakchiquel-Quiché Mixed Language	0	0	0	0	0	0	0	0	0	0	0	0	0	m	0	0	7.0	0	0	0
dbi	0	0	0	0	0	0	0	0	0	0	0	0	0	0	m	0	0	0	0	0	0	0	0	0	0	0	0	0	Doka	0	0	0	0	0	0	0	0	0	0	0	0	0	m	0	0	6.0	0	0	0
dbj	0	3	0	0	0	0	0	0	0	0	0	0	0	0	m	0	0	3	0	0	0	0	0	0	0	0	0	0	Ida'an	0	0	0	0	0	0	0	0	0	0	0	0	0	m	0	0	6.0	2	0	0
dbm	0	0	0	0	0	0	0	0	0	0	0	0	0	0	m	0	0	0	0	0	0	0	0	0	0	0	0	0	Duguri	0	0	0	0	0	0	0	0	0	0	0	0	0	m	0	0	7.0	0	0	0
dbl	0	6	0	0	0	0	0	0	0	0	1	0	0	0	m	0	0	1	0	0	0	0	0	0	0	0	0	0	Dyirbal	0	0	0	0	0	0	0	0	0	0	0	0	0	m	0	0	8.0	1	0	0
dbo	0	0	0	0	0	0	0	0	0	0	0	0	0	0	m	0	0	0	0	0	0	0	0	0	0	0	0	0	Dulbu	0	0	0	0	0	0	0	0	0	0	0	0	0	m	0	0	8.5	0	0	0
dbn	0	0	0	0	0	0	0	0	0	0	0	0	0	0	m	0	0	0	0	0	0	0	0	0	0	0	0	0	Duriankere	0	0	0	0	0	0	0	0	0	0	0	0	0	m	0	0	8.5	0	0	0
dba	0	4	0	0	0	0	0	0	0	0	1	0	0	0	m	0	0	1	0	0	0	0	0	0	0	0	0	0	Bangime	0	0	0	0	0	0	0	0	0	0	0	0	0	m	0	0	6.0	1	0	0
szc	0	1	0	0	0	0	0	0	0	0	1	0	0	0	m	0	0	0	0	0	0	0	0	0	0	0	0	0	Semaq Beri	0	0	0	0	0	0	0	0	0	0	0	0	0	m	0	0	6.0	1	0	0
dbb	0	0	0	0	0	0	0	0	0	0	0	0	0	0	m	0	0	0	0	0	0	0	0	0	0	0	0	0	Deno	0	0	0	0	0	0	0	0	0	0	0	0	0	m	0	0	6.0	0	0	0
dbe	0	1	0	0	0	0	0	0	0	0	1	0	0	0	m	0	0	0	0	0	0	0	0	0	0	0	0	0	Dabe	0	0	0	0	0	0	0	0	0	0	0	0	0	m	0	0	7.0	1	0	0
dbd	0	0	0	0	0	0	0	0	0	0	0	0	0	0	m	0	0	0	0	0	0	0	0	0	0	0	0	0	Dadiya	0	0	0	0	0	0	0	0	0	0	0	0	0	m	0	0	6.0	0	0	0
dbg	0	0	0	0	0	0	0	0	0	0	0	0	0	0	m	0	0	0	0	0	0	0	0	0	0	0	0	0	Dogul Dom Dogon	0	0	0	0	0	0	0	0	0	0	0	0	0	m	0	0	6.0	0	0	0
dbf	0	1	0	0	0	0	0	0	0	0	1	0	0	0	m	0	0	0	0	0	0	0	0	0	0	0	0	0	Edopi	0	0	0	0	0	0	0	0	0	0	0	0	0	m	0	0	5.0	1	0	0
dby	0	0	0	0	0	0	0	0	0	0	0	0	0	0	m	0	0	0	0	0	0	0	0	0	0	0	0	0	Dibiyaso	0	0	0	0	0	0	0	0	0	0	0	0	0	m	0	0	6.0	0	0	0
dbq	0	2	0	0	0	0	0	0	0	0	0	0	0	0	m	0	0	2	0	0	0	0	0	1	0	0	0	0	Daba	0	0	0	0	0	0	0	0	0	0	0	0	0	m	0	0	5.0	1	0	0
dbp	0	0	0	0	0	0	0	0	0	0	0	0	0	0	m	0	0	0	0	0	0	0	0	0	0	0	0	0	Duwai	0	0	0	0	0	0	0	0	0	0	0	0	0	m	0	0	6.0	0	0	0
szp	0	7	0	0	0	0	0	0	0	0	1	0	0	0	m	0	0	5	0	0	0	0	0	1	0	0	0	0	Suabo	0	0	0	0	0	0	0	0	0	0	0	0	0	m	0	0	6.0	1	0	0
dbr	0	0	0	0	0	0	0	0	0	0	0	0	0	0	m	0	0	0	0	0	0	0	0	0	0	0	0	0	Dabarre	0	0	0	0	0	0	0	0	0	0	0	0	0	m	0	0	6.0	0	0	0
dbu	0	0	0	0	0	0	0	0	0	0	0	0	0	0	m	0	0	0	0	0	0	0	0	0	0	0	0	0	Bondum Dom Dogon	0	0	0	0	0	0	0	0	0	0	0	0	0	m	0	0	6.0	0	0	0
dbt	0	0	0	0	0	0	0	0	0	0	0	0	0	0	m	0	0	0	0	0	0	0	0	0	0	0	0	0	Ben Tey Dogon	0	0	0	0	0	0	0	0	0	0	0	0	0	m	0	0	6.0	0	0	0
dbw	0	0	0	0	0	0	0	0	0	0	0	0	0	0	m	0	0	0	0	0	0	0	0	0	0	0	0	0	Bankan Tey Dogon	0	0	0	0	0	0	0	0	0	0	0	0	0	m	0	0	6.0	0	0	0
dbv	0	0	0	0	0	0	0	0	0	0	0	0	0	0	m	0	0	0	0	0	0	0	0	0	0	0	0	0	Dungu	0	0	0	0	0	0	0	0	0	0	0	0	0	m	0	0	6.0	0	0	0
xvi	0	0	0	0	0	0	0	0	0	0	0	0	0	0	m	2	0	0	0.0	0	0	0	0	0	0	0	0	0	Kamviri	0	0	0	0	0	0	0	1	0	42	0	0	0	0	0	0	6.0	0	0	0
jaz	0	0	0	0	0	0	0	0	0	0	0	0	0	0	m	0	0	0	0	0	0	0	0	0	0	0	0	0	Jawe	0	0	0	0	0	0	0	0	0	0	0	0	0	m	0	0	6.5	0	0	0
jax	0	3	0	0	0	0	0	0	0	0	0	0	0	0	m	3	0	0	0.0	0	0	0	0	0	0	0	0	0	Jambi Malay	0	0	0	0	0	0	0	1	0	1134	0	0	0	0	0	0	6.0	0	0	0
jay	0	1	0	0	0	0	0	0	0	0	1	0	0	0	m	0	0	0	0	0	0	0	0	0	0	0	0	0	Yan-nhangu	0	0	0	0	0	0	0	0	0	0	0	0	0	m	0	0	8.5	1	0	0
jav	0	21		0	0	not found	JAWA, DJAWA	1.23	0	jan	1	en	JAN	-	v	38113	jv	9	6349308	Andhika Padmawan	no	jav	0	4	0	Austronesian, Malayo-Polynesian, Western Malayo-Polynesian, Sundic, Javanese.	-	jv	Javanese	jv	JAN	-	Andhika Padmawan	2518	Basa Jawa	5551236	0	0	23381216		Javanese	0	0	0	JAWA, DJAWA	2.0	1	pam tl id jvn su kyk krj ceb bjn	jav
jat	0	0	0	0	0	0	0	0	0	0	0	0	0	0	m	0	0	0	0	0	0	0	0	0	0	0	0	0	Jakati	0	0	0	0	0	0	0	0	0	0	0	0	0	m	0	0	6.5	0	0	0
jau	0	0	0	0	0	0	0	0	0	0	0	0	0	0	m	0	0	0	0	0	0	0	0	0	0	0	0	0	Yaur	0	0	0	0	0	0	0	0	0	0	0	0	0	m	0	0	7.0	0	0	0
jas	0	0	0	0	0	0	0	0	0	0	0	0	0	0	m	0	0	0	0	0	0	0	0	0	0	0	0	0	New Caledonian Javanese	0	0	0	0	0	0	0	0	0	0	0	0	0	m	0	0	7.0	0	0	0
jaq	0	4	0	0	0	0	0	0	0	0	1	0	0	0	m	0	0	1	0	0	0	0	0	0	0	0	0	0	Yaqay	0	0	0	0	0	0	0	0	0	0	0	0	0	m	0	0	6.5	1	0	0
jan	0	0	0	0	0	0	0	0	0	0	0	0	0	0	m	0	0	0	0	0	0	0	0	0	0	0	0	0	Jandai	0	0	0	0	0	0	0	0	0	0	0	0	0	m	0	0	10.0	0	0	0
jao	0	12	0	0	0	0	YANYULA, JANJULA, ANYULA, WADIRI, YANULA, ANIULA, ANULA, LEEANUWA	0	0	-	1	en	JAO	-	m	0	jao	1	0	-	no	jao	0	0	0	Australian, Pama-Nyungan, Yanyuwan.	-	-	Yanyuwa	-	JAO	-	-	0	0	878	0	0	0	0	0	0	0	0	YANYULA, JANJULA, ANYULA, WADIRI, YANULA, ANIULA, ANULA, LEEANUWA	6.5	1	son	jao
jal	0	1	0	0	0	0	0	0	0	0	0	0	0	0	m	0	0	0	0	0	0	0	0	0	0	0	0	0	Yalahatan	0	0	0	0	0	0	0	0	0	0	0	0	0	m	0	0	6.5	1	0	0
jam	0	4	0	0	0	0	Southwestern Caribbean Creole English	0	0	-	0	en	JAM	-	v	560	jam	1	190232.0	-	no	jam	0	0	0	Creole, English based, Atlantic, Western.	-	-	Jamaican Creole English	-	JAM	-	-	1093.28735632	0	18793	1	0	303464	0	0	0	0	0	Southwestern Caribbean Creole English	3.0	1	icr	jam
jaj	0	3	0	0	0	0	0	0	0	0	0	0	0	0	m	0	0	1	0	0	0	0	0	0	0	0	0	0	Zazao	0	0	0	0	0	0	0	0	0	0	0	0	0	m	0	0	8.5	0	0	0
jak	0	1	0	0	0	0	0	0	0	0	0	0	0	0	m	0	0	0	0	0	0	0	0	0	0	0	0	0	Jakun	0	0	0	0	0	0	0	0	0	0	0	0	0	m	0	0	6.5	0	0	0
jah	0	0	0	0	0	0	0	0	0	0	0	0	0	0	m	0	0	0	0	0	0	0	0	0	0	0	0	0	Jah Hut	0	0	0	0	0	0	0	0	0	0	0	0	0	m	0	0	6.0	0	0	0
jaf	0	0	0	0	0	0	0	0	0	0	0	0	0	0	m	0	0	0	0	0	0	0	0	0	0	0	0	0	Jara	0	0	0	0	0	0	0	0	0	0	0	0	0	m	0	0	6.0	0	0	0
jad	0	1	0	0	0	0	0	0	0	0	0	0	0	0	m	0	0	1	0	0	0	0	0	0	0	0	0	0	Jahanka	0	0	0	0	0	0	0	0	0	0	0	0	0	m	0	0	6.0	0	0	0
jae	0	6	0	0	0	0	0	0	0	0	1	0	0	0	m	0	0	3	0	0	0	0	0	1	0	0	0	0	Yabem	0	0	0	0	0	0	0	0	0	0	0	0	0	m	0	0	5.0	2	0	0
jab	0	0	0	0	0	0	0	0	0	0	0	0	0	0	m	0	0	0	0	0	0	0	0	0	0	0	0	0	Hyam	0	0	0	0	0	0	0	0	0	0	0	0	0	m	0	0	6.0	0	0	0
jac	0	15	0	0	0	0	-	0	0	-	1	en	JAC	Thu Dec 27 18:23:59 CST 2012	m	0	jac	3	0	-	no	jac	0	0	0	Mayan, Kanjobalan-Chujean, Kanjobalan, Kanjobal-Jacaltec.	-	-	Popti'	-	JAC	-	-	0	0	20503	0	2	0	0	0	263229	0	0	-	5.0	3	knj	jac
jaa	0	7	0	0	0	0	0	0	0	0	2	0	0	0	m	0	0	12	0	0	0	0	0	1	0	0	0	0	Jamamadí	0	0	0	0	0	0	0	0	0	0	0	0	0	m	0	0	4.0	3	0	0
xvo	0	0	0	0	0	0	0	0	0	0	0	0	0	0	m	0	0	0	0	0	0	0	0	0	0	0	0	0	Volscian	0	0	0	0	0	0	0	0	0	0	0	0	0	m	0	0	7.7	0	0	0
gbf	0	0	0	0	0	0	0	0	0	0	0	0	0	0	m	0	0	0	0	0	0	0	0	0	0	0	0	0	Gaikundi	0	0	0	0	0	0	0	0	0	0	0	0	0	m	0	0	5.0	0	0	0
gbg	0	0	0	0	0	0	0	0	0	0	0	0	0	0	m	0	0	0	0	0	0	0	0	0	0	0	0	0	Gbanziri	0	0	0	0	0	0	0	0	0	0	0	0	0	m	0	0	6.0	0	0	0
gbd	0	5	0	0	0	0	0	0	0	0	1	0	0	0	m	0	0	3	0	0	0	0	0	1	0	0	0	0	Karadjeri	0	0	0	0	0	0	0	0	0	0	0	0	0	m	0	0	8.0	1	0	0
gbe	0	1	0	0	0	0	0	0	0	0	1	0	0	0	m	0	0	0	0	0	0	0	0	0	0	0	0	0	Niksek	0	0	0	0	0	0	0	0	0	0	0	0	0	m	0	0	6.0	1	0	0
gbb	0	1	0	0	0	0	0	0	0	0	1	0	0	0	m	0	0	1	0	0	0	0	0	0	0	0	0	0	Kaytetye	0	0	0	0	0	0	0	0	0	0	0	0	0	m	0	0	6.5	1	0	0
aew	0	0	0	0	0	0	0	0	0	0	0	0	0	0	m	0	0	0	0	0	0	0	0	0	0	0	0	0	Ambakich	0	0	0	0	0	0	0	0	0	0	0	0	0	m	0	0	7.0	0	0	0
gba	1	1	0	0	1	0	GBAYA NORD-OUEST, GBAYA	0	0	-	0	en fr	GYA	-	m	0	gba	0	0	-	no	gba	0	0	0	Niger-Congo, Atlantic-Congo, Volta-Congo, North, Adamawa-Ubangi, Ubangi, Gbaya-Manza-Ngbaka, Northwest.	gba	-	Gbaya (Central African Republic)	-	GYA	gba	-	0	0	10514	0	0	0	0	0	0	0	0	GBAYA NORD-OUEST, GBAYA	7.7	1	bum	gba
gbn	0	0	0	0	0	0	0	0	0	0	0	0	0	0	m	0	0	0	0	0	0	0	0	0	0	0	0	0	Mo'da	0	0	0	0	0	0	0	0	0	0	0	0	0	m	0	0	7.0	0	0	0
gbo	0	4	0	0	0	0	-	0	0	0	0	en	GRB	Sun Dec 30 16:00:31 CST 2012	m	0	gbo	2	0	-	no	gbo	0	3	0	Niger-Congo, Atlantic-Congo, Volta-Congo, Kru, Western, Grebo, Liberian.	-	-	Northern Grebo	0	0	0	0	0	0	0	0	2	0	0	0	272307	0	0	0	5.0	0	moa	0
gbl	0	0	0	0	0	0	0	0	0	0	0	0	0	0	m	0	0	0	0	0	0	0	0	0	0	0	0	0	Gamit	0	0	0	0	0	0	0	0	0	0	0	0	0	m	0	0	5.0	0	0	0
gbm	0	2	0	0	0	0	0	0	0	0	0	0	0	0	m	6	0	0	0.0	0	0	0	0	0	0	0	0	0	Garhwali	0	0	0	0	0	0	0	1	0	900	0	0	0	0	0	0	4.0	0	0	0
gbj	0	3	0	0	0	0	0	0	0	0	0	0	0	0	m	0	0	1	0	0	0	0	0	0	0	0	0	0	Bodo Gadaba	0	0	0	0	0	0	0	0	0	0	0	0	0	m	0	0	6.5	0	0	0
gbk	0	0	0	0	0	0	0	0	0	0	0	0	0	0	m	0	0	0	0	0	0	0	0	0	0	0	0	0	Gaddi	0	0	0	0	0	0	0	0	0	0	0	0	0	m	0	0	6.0	0	0	0
gbh	0	0	0	0	0	0	0	0	0	0	0	0	0	0	m	0	0	0	0	0	0	0	0	0	0	0	0	0	Defi Gbe	0	0	0	0	0	0	0	0	0	0	0	0	0	m	0	0	6.0	0	0	0
gbi	0	6	0	0	0	0	-	0	0	0	1	en	GBI	Sat Jan 5 12:46:37 CST 2013	m	1	gbi	3	0.0	-	no	gbi	0	2	0	West Papuan, North Halmahera, North, Galela-Loloda.	-	-	Galela	0	0	0	0	0	0	0	1	4	704	0	0	288024	0	0	0	5.0	3	loa	0
gbv	0	1	0	0	0	0	0	0	0	0	0	0	0	0	m	0	0	0	0	0	0	0	0	1	0	0	0	0	Gbanu	0	0	0	0	0	0	0	0	0	0	0	0	0	m	0	0	5.0	0	0	0
gbw	0	0	0	0	0	0	0	0	0	0	0	0	0	0	m	0	0	0	0	0	0	0	0	0	0	0	0	0	Gabi-Gabi	0	0	0	0	0	0	0	0	0	0	0	0	0	m	0	0	9.0	0	0	0
aec	0	0	0	0	0	0	0	0	0	0	0	0	0	0	m	0	0	0	0	0	0	0	0	0	0	0	0	0	Saidi Arabic	0	0	0	0	0	0	0	0	0	0	0	0	0	m	0	0	6.0	0	0	0
gbu	0	3	0	0	0	0	0	0	0	0	1	0	0	0	m	0	0	1	0	0	0	0	0	0	0	0	0	0	Gagadu	0	0	0	0	0	0	0	0	0	0	0	0	0	m	0	0	8.5	1	0	0
gbr	0	2	0	0	0	0	0	0	0	0	0	0	0	0	m	0	0	1	0	0	0	0	0	0	0	0	0	0	Gbagyi	0	0	0	0	0	0	0	0	0	0	0	0	0	m	0	0	5.0	0	0	0
gbs	0	0	0	0	0	0	0	0	0	0	0	0	0	0	m	0	0	0	0	0	0	0	0	0	0	0	0	0	Gbesi Gbe	0	0	0	0	0	0	0	0	0	0	0	0	0	m	0	0	6.0	0	0	0
gbp	0	5	0	0	0	0	0	0	0	0	1	0	0	0	m	0	0	1	0	0	0	0	0	0	0	0	0	0	Gbaya-Bossangoa	0	0	0	0	0	0	0	0	0	0	0	0	0	m	0	0	5.0	1	0	0
gbq	0	0	0	0	0	0	0	0	0	0	0	0	0	0	m	0	0	0	0	0	0	0	0	0	0	0	0	0	Gbaya-Bozoum	0	0	0	0	0	0	0	0	0	0	0	0	0	m	0	0	6.0	0	0	0
aek	0	0	0	0	0	0	0	0	0	0	0	0	0	0	m	0	0	0	0	0	0	0	0	0	0	0	0	0	Haeke	0	0	0	0	0	0	0	0	0	0	0	0	0	m	0	0	8.5	0	0	0
gbz	0	0	0	0	0	0	0	0	0	0	0	0	0	0	m	0	0	0	0	0	0	0	0	0	0	0	0	0	Zoroastrian Dari	0	0	0	0	0	0	0	0	0	0	0	0	0	m	0	0	7.0	0	0	0
ael	0	0	0	0	0	0	0	0	0	0	0	0	0	0	m	0	0	0	0	0	0	0	0	0	0	0	0	0	Ambele	0	0	0	0	0	0	0	0	0	0	0	0	0	m	0	0	6.0	0	0	0
gbx	0	0	0	0	0	0	0	0	0	0	0	0	0	0	m	0	0	0	0	0	0	0	0	0	0	0	0	0	Eastern Xwla Gbe	0	0	0	0	0	0	0	0	0	0	0	0	0	m	0	0	6.0	0	0	0
gby	0	2	0	0	0	0	0	0	0	0	0	0	0	0	m	0	0	1	0	0	0	0	0	0	0	0	0	0	Gbari	0	0	0	0	0	0	0	0	0	0	0	0	0	m	0	0	6.0	0	0	0
btu	0	0	0	0	0	0	0	0	0	0	0	0	0	0	m	0	0	0	0	0	0	0	0	0	0	0	0	0	Batu	0	0	0	0	0	0	0	0	0	0	0	0	0	m	0	0	6.0	0	0	0
btt	0	0	0	0	0	0	0	0	0	0	0	0	0	0	m	0	0	0	0	0	0	0	0	0	0	0	0	0	Bete-Bendi	0	0	0	0	0	0	0	0	0	0	0	0	0	m	0	0	5.0	0	0	0
btw	0	0	0	0	0	0	0	0	0	0	0	0	0	0	m	0	0	0	0	0	0	0	0	0	0	0	0	0	Butuanon	0	0	0	0	0	0	0	0	0	0	0	0	0	m	0	0	7.0	0	0	0
btv	0	0	0	0	0	0	0	0	0	0	0	0	0	0	m	1	0	0	0.0	0	0	0	0	0	0	0	0	0	Bateri	0	0	0	0	0	0	0	1	0	21	0	0	0	0	0	0	6.0	0	0	0
btq	0	0	0	0	0	0	0	0	0	0	0	0	0	0	m	0	0	0	0	0	0	0	0	0	0	0	0	0	Batek	0	0	0	0	0	0	0	0	0	0	0	0	0	m	0	0	6.5	0	0	0
btp	0	1	0	0	0	0	0	0	0	0	0	0	0	0	m	0	0	1	0	0	0	0	0	0	0	0	0	0	Budibud	0	0	0	0	0	0	0	0	0	0	0	0	0	m	0	0	6.5	0	0	0
bts	0	1	0	0	0	0	TIMUR, SIMELUNGAN	0	0	0	0	en	BTS	Tue Jan 1 20:58:36 CST 2013	m	1	bts	0	0.0	-	no	bts	0	0	0	Austronesian, Malayo-Polynesian, Western Malayo-Polynesian, Sundic, Sumatra, Batak, Simalungan.	-	-	Batak Simalungun	0	0	0	0	0	0	0	1	88	729	0	0	580324	0	0	0	5.0	0	aia sml	0
btr	0	0	0	0	0	0	0	0	0	0	0	0	0	0	m	0	0	0	0	0	0	0	0	0	0	0	0	0	Baetora	0	0	0	0	0	0	0	0	0	0	0	0	0	m	0	0	6.0	0	0	0
bty	0	0	0	0	0	0	0	0	0	0	0	0	0	0	m	0	0	0	0	0	0	0	0	0	0	0	0	0	Bobot	0	0	0	0	0	0	0	0	0	0	0	0	0	m	0	0	6.5	0	0	0
btx	0	5	0	0	0	0	KARO BATAK	0	0	0	0	en	BTX	Tue Jan 1 20:41:10 CST 2013	v	7	btx	1	5748.0	-	no	btx	0	0	0	Austronesian, Malayo-Polynesian, Western Malayo-Polynesian, Sundic, Sumatra, Batak, Northern.	-	-	Batak Karo	0	0	0	0	1437.0	0	0	1	2	6879	0	0	183571	0	0	0	5.0	0	su jv-x-bms iba lcm bjn sml ms	0
btz	0	2	0	0	0	0	0	0	0	0	0	0	0	0	m	5	0	1	0.0	0	0	0	0	0	0	0	0	0	Batak Alas-Kluet	0	0	0	0	0	0	0	1	0	593	0	0	0	0	0	0	6.0	0	0	0
bte	0	0	0	0	0	0	0	0	0	0	0	0	0	0	m	0	0	0	0	0	0	0	0	0	0	0	0	0	Gamo-Ningi	0	0	0	0	0	0	0	0	0	0	0	0	0	m	0	0	9.0	0	0	0
btd	0	0	0	0	0	0	DAIRI, PAKPAK, PAKPAK DAIRI	0	0	0	0	en	BTD	Tue Jan 1 21:08:05 CST 2013	m	3	btd	0	0.0	-	no	btd	0	0	0	Austronesian, Malayo-Polynesian, Western Malayo-Polynesian, Sundic, Sumatra, Batak, Northern.	-	-	Batak Dairi	0	0	0	0	0	0	0	1	2	1191	0	0	193498	0	0	0	5.0	0	btx su lcm jv-x-bms iba blz	0
btg	0	0	0	0	0	0	0	0	0	0	0	0	0	0	m	0	0	0	0	0	0	0	0	0	0	0	0	0	Gagnoa Bété	0	0	0	0	0	0	0	0	0	0	0	0	0	m	0	0	6.0	0	0	0
btf	0	0	0	0	0	0	0	0	0	0	0	0	0	0	m	0	0	0	0	0	0	0	0	0	0	0	0	0	Birgit	0	0	0	0	0	0	0	0	0	0	0	0	0	m	0	0	6.0	0	0	0
bta	0	5	0	0	0	0	0	0	0	0	0	0	0	0	m	0	0	2	0	0	0	0	0	1	0	0	0	0	Bata	0	0	0	0	0	0	0	0	0	0	0	0	0	m	0	0	6.0	0	0	0
btc	0	0	0	0	0	0	0	0	0	0	0	0	0	0	m	0	0	0	0	0	0	0	0	0	0	0	0	0	Bati (Cameroon)	0	0	0	0	0	0	0	0	0	0	0	0	0	m	0	0	6.0	0	0	0
btm	0	1	0	0	0	0	0	0	0	0	0	0	0	0	m	9	0	0	0.0	0	0	0	0	0	0	0	0	0	Batak Mandailing	0	0	0	0	0	0	0	1	0	7836	0	0	0	0	0	0	6.0	0	0	0
btl	0	0	0	0	0	0	0	0	0	0	0	0	0	0	m	0	0	0	0	0	0	0	0	0	0	0	0	0	Bhatola	0	0	0	0	0	0	0	0	0	0	0	0	0	m	0	0	6.0	0	0	0
bto	0	0	0	0	0	0	0	0	0	0	0	0	0	0	b	2	0	0	1481.0	0	0	0	0	0	0	0	0	0	Rinconada Bikol	0	0	0	0	1481.0	0	0	1	0	1858	0	0	0	0	0	0	6.0	0	0	0
btn	0	0	0	0	0	0	0	0	0	0	0	0	0	0	m	0	0	0	0	0	0	0	0	0	0	0	0	0	Ratagnon	0	0	0	0	0	0	0	0	0	0	0	0	0	m	0	0	8.5	0	0	0
bti	0	0	0	0	0	0	0	0	0	0	0	0	0	0	m	0	0	0	0	0	0	0	0	0	0	0	0	0	Burate	0	0	0	0	0	0	0	0	0	0	0	0	0	m	0	0	7.0	0	0	0
bth	0	3	0	0	0	0	0	0	0	0	0	0	0	0	m	0	0	1	0	0	0	0	0	0	0	0	0	0	Biatah Bidayuh	0	0	0	0	0	0	0	0	0	0	0	0	0	m	0	0	5.0	1	0	0
btj	0	0	0	0	0	0	0	0	0	0	0	0	0	0	m	0	0	0	0	0	0	0	0	0	0	0	0	0	Bacanese Malay	0	0	0	0	0	0	0	0	0	0	0	0	0	m	0	0	8.5	0	0	0
etr	0	2	0	0	0	0	0	0	0	0	1	0	0	0	m	0	0	4	0	0	0	0	0	0	0	0	0	0	Edolo	0	0	0	0	0	0	0	0	0	0	0	0	0	m	0	0	5.0	1	0	0
ets	0	3	0	0	0	0	0	0	0	0	0	0	0	0	m	0	0	4	0	0	0	0	0	1	0	0	0	0	Yekhee	0	0	0	0	0	0	0	0	0	0	0	0	0	m	0	0	5.0	0	0	0
tlq	0	0	0	0	0	0	0	0	0	0	0	0	0	0	m	0	0	0	0	0	0	0	0	0	0	0	0	0	Tai Loi	0	0	0	0	0	0	0	0	0	0	0	0	0	m	0	0	6.0	0	0	0
tlp	0	0	0	0	0	0	0	0	0	0	0	0	0	0	m	0	0	0	0	0	0	0	0	0	0	0	0	0	Filomena Mata-Coahuitlán Totonac	0	0	0	0	0	0	0	0	0	0	0	0	0	m	0	0	6.0	0	0	0
tlv	0	0	0	0	0	0	0	0	0	0	0	0	0	0	m	0	0	0	0	0	0	0	0	0	0	0	0	0	Taliabu	0	0	0	0	0	0	0	0	0	0	0	0	0	m	0	0	6.0	0	0	0
ett	0	0	0	0	0	0	0	0	0	0	0	0	0	0	m	0	0	0	0	0	0	0	0	0	0	0	0	0	Etruscan	0	0	0	0	0	0	0	0	0	0	0	0	0	0	0	0	7.7	0	0	0
etu	0	4	0	0	0	0	0	0	0	0	0	0	0	0	m	0	0	3	0	0	0	0	0	0	0	0	0	0	Ejagham	0	0	0	0	0	0	0	0	0	0	0	0	0	m	0	0	5.0	1	0	0
etz	0	1	0	0	0	0	0	0	0	0	1	0	0	0	m	0	0	0	0	0	0	0	0	0	0	0	0	0	Semimi	0	0	0	0	0	0	0	0	0	0	0	0	0	m	0	0	7.0	1	0	0
etx	0	0	0	0	0	0	0	0	0	0	0	0	0	0	m	0	0	0	0	0	0	0	0	0	0	0	0	0	Eten	0	0	0	0	0	0	0	0	0	0	0	0	0	m	0	0	6.0	0	0	0
tlx	0	1	0	0	0	0	0	0	0	0	0	0	0	0	m	0	0	0	0	0	0	0	0	0	0	0	0	0	Khehek	0	0	0	0	0	0	0	0	0	0	0	0	0	m	0	0	5.0	0	0	0
etb	0	0	0	0	0	0	0	0	0	0	0	0	0	0	m	0	0	0	0	0	0	0	0	0	0	0	0	0	Etebi	0	0	0	0	0	0	0	0	0	0	0	0	0	m	0	0	6.0	0	0	0
etc	0	0	0	0	0	0	0	0	0	0	0	0	0	0	m	0	0	0	0	0	0	0	0	0	0	0	0	0	Etchemin	0	0	0	0	0	0	0	0	0	0	0	0	0	m	0	0	7.7	0	0	0
tla	0	0	0	0	0	0	0	0	0	0	0	0	0	0	m	0	0	0	0	0	0	0	0	0	0	0	0	0	Southwestern Tepehuan	0	0	0	0	0	0	0	0	0	0	0	0	0	m	1	0	6.0	0	0	0
tlg	0	2	0	0	0	0	0	0	0	0	1	0	0	0	m	0	0	0	0	0	0	0	0	0	0	0	0	0	Tofanma	0	0	0	0	0	0	0	0	0	0	0	0	0	m	0	0	6.0	1	0	0
tlf	0	8	0	0	0	0	0	0	0	0	2	0	0	0	m	0	0	4	0	0	0	0	0	0	0	0	0	0	Telefol	0	0	0	0	0	0	0	0	0	0	0	0	0	m	0	0	5.0	4	0	0
tld	0	6	0	0	0	0	0	0	0	0	0	0	0	0	m	0	0	2	0	0	0	0	0	0	0	0	0	0	Talaud	0	0	0	0	0	0	0	0	0	0	0	0	0	m	0	0	5.0	0	0	0
tlk	0	0	0	0	0	0	0	0	0	0	0	0	0	0	m	0	0	0	0	0	0	0	0	0	0	0	0	0	Taloki	0	0	0	0	0	0	0	0	0	0	0	0	0	m	0	0	7.0	0	0	0
tlj	0	3	0	0	0	0	0	0	0	0	0	0	0	0	m	0	0	1	0	0	0	0	0	0	0	0	0	0	Talinga-Bwisi	0	0	0	0	0	0	0	0	0	0	0	0	0	m	0	0	5.0	0	0	0
eth	0	0	0	0	0	0	0	0	0	0	0	0	0	0	m	0	0	0	0	0	0	0	0	0	0	0	0	0	Ethiopian Sign Language	0	0	0	0	0	0	0	0	0	0	0	0	0	m	1	0	4.0	0	0	0
tlh	0	0	0	0	0	0	0	0	0	0	0	0	0	0	m	0	0	0	0	0	0	0	0	0	0	0	0	0	tlhIngan-Hol	0	0	0	0	0	0	0	0	0	0	0	0	0	0	0	0	7.7	0	0	0
etn	0	1	0	0	0	0	0	0	0	0	0	0	0	0	m	0	0	4	0	0	0	0	0	5	0	0	0	0	Eton (Vanuatu)	0	0	0	0	0	0	0	0	0	0	0	0	0	m	0	0	6.0	0	0	0
eto	0	0	0	0	0	0	0	0	0	0	0	0	0	0	m	0	0	0	0	0	0	0	0	0	0	0	0	0	Eton (Cameroon)	0	0	0	0	0	0	0	0	0	0	0	0	0	m	0	0	6.0	0	0	0
tlm	0	2	0	0	0	0	0	0	0	0	0	0	0	0	m	0	0	4	0	0	0	0	0	3	0	0	0	0	Tolomako	0	0	0	0	0	0	0	0	0	0	0	0	0	m	0	0	6.5	0	0	0
tll	0	5	0	0	0	0	OTETELA, SUNGU	0	0	-	0	en	TEL	-	m	0	tll	1	0	-	no	tll	0	1	0	Niger-Congo, Atlantic-Congo, Volta-Congo, Benue-Congo, Bantoid, Southern, Narrow Bantu, Northwest, C, Tetela (C.80).	ot	-	Tetela	-	TEL	ot	-	0	0	9122	0	0	0	0	0	0	0	0	OTETELA, SUNGU	6.0	0	-	tll
lgk	0	0	0	0	0	0	0	0	0	0	0	0	0	0	m	0	0	0	0	0	0	0	0	0	0	0	0	0	Neverver	0	0	0	0	0	0	0	0	0	0	0	0	0	m	0	0	6.5	0	0	0
lgh	0	0	0	0	0	0	0	0	0	0	0	0	0	0	m	0	0	0	0	0	0	0	0	0	0	0	0	0	Yi	0	0	0	0	0	0	0	0	0	0	0	0	0	0	0	0	6.5	0	0	0
lgi	0	0	0	0	0	0	0	0	0	0	0	0	0	0	m	0	0	0	0	0	0	0	0	0	0	0	0	0	Lengilu	0	0	0	0	0	0	0	0	0	0	0	0	0	m	0	0	8.5	0	0	0
lgn	0	1	0	0	0	0	0	0	0	0	1	0	0	0	m	0	0	0	0	0	0	0	0	0	0	0	0	0	Opuuo	0	0	0	0	0	0	0	0	0	0	0	0	0	m	0	0	6.0	1	0	0
tsx	0	1	0	0	0	0	0	0	0	0	1	0	0	0	m	0	0	0	0	0	0	0	0	0	0	0	0	0	Mubami	0	0	0	0	0	0	0	0	0	0	0	0	0	m	0	0	6.0	1	0	0
lgl	0	1	0	0	0	0	0	0	0	0	0	0	0	0	m	0	0	0	0	0	0	0	0	0	0	0	0	0	Wala	0	0	0	0	0	0	0	0	0	0	0	0	0	m	0	0	5.0	0	0	0
lgm	0	4	0	0	0	0	0	0	0	0	0	0	0	0	m	0	0	1	0	0	0	0	0	0	0	0	0	0	Lega-Mwenga	0	0	0	0	0	0	0	0	0	0	0	0	0	m	0	0	6.0	0	0	0
lgb	0	0	0	0	0	0	0	0	0	0	0	0	0	0	m	0	0	0	0	0	0	0	0	0	0	0	0	0	Laghu	0	0	0	0	0	0	0	0	0	0	0	0	0	m	0	0	8.5	0	0	0
lga	0	1	0	0	0	0	0	0	0	0	0	0	0	0	m	0	0	2	0	0	0	0	0	2	0	0	0	0	Lungga	0	0	0	0	0	0	0	0	0	0	0	0	0	m	0	0	5.0	0	0	0
lgg	0	9	0	0	0	0	HIGH LUGBARA	0	0	-	0	en	LUG	-	b	2	lgg	3	0.0	-	no	lgg	0	2	0	Nilo-Saharan, Central Sudanic, East, Moru-Madi, Central.	lg	-	Lugbara	-	LUG	lg	-	0	0	13427	1	0	535	0	0	0	0	0	HIGH LUGBARA	5.0	0	-	lgg
lgz	0	0	0	0	0	0	0	0	0	0	0	0	0	0	m	0	0	0	0	0	0	0	0	0	0	0	0	0	Ligenza	0	0	0	0	0	0	0	0	0	0	0	0	0	m	0	0	6.0	0	0	0
lgr	0	1	0	0	0	0	0	0	0	0	0	0	0	0	m	0	0	3	0	0	0	0	0	1	0	0	0	0	Lengo	0	0	0	0	0	0	0	0	0	0	0	0	0	m	0	0	6.0	0	0	0
lgq	0	0	0	0	0	0	0	0	0	0	0	0	0	0	m	0	0	0	0	0	0	0	0	0	0	0	0	0	Logba	0	0	0	0	0	0	0	0	0	0	0	0	0	m	0	0	6.0	0	0	0
lgt	0	2	0	0	0	0	0	0	0	0	1	0	0	0	m	0	0	0	0	0	0	0	0	0	0	0	0	0	Pahi	0	0	0	0	0	0	0	0	0	0	0	0	0	m	0	0	6.0	1	0	0
lgu	0	5	0	0	0	0	0	0	0	0	0	0	0	0	m	0	0	3	0	0	0	0	0	3	0	0	0	0	Longgu	0	0	0	0	0	0	0	0	0	0	0	0	0	m	0	0	6.0	0	0	0
qwt	0	0	0	0	0	0	0	0	0	0	0	0	0	0	m	0	0	0	0	0	0	0	0	0	0	0	0	0	Kwalhioqua-Tlatskanai	0	0	0	0	0	0	0	0	0	0	0	0	0	m	0	0	7.7	0	0	0
xxx-am-Latn	0	0	0	0	0	0	ABYSSINIAN, ETHIOPIAN, AMARINYA, AMARIGNA	0	0	-	0	en	AMH	-	m	0	am-Latn	0	0	-	no	xxx-am-Latn	0	0	0	Afro-Asiatic, Semitic, South, Ethiopian, South, Transversal, Amharic-Argobba.	-	-	Amharic (Latin)	-	AMH	-	-	0	0	147390	0	0	0	0	0	0	0	0	ABYSSINIAN, ETHIOPIAN, AMARINYA, AMARIGNA	7.7	0	ti-Latn	xxx-am-Latn
rbp	0	0	0	0	0	0	0	0	0	0	0	0	0	0	m	0	0	0	0	0	0	0	0	0	0	0	0	0	Barababaraba	0	0	0	0	0	0	0	0	0	0	0	0	0	m	0	0	8.5	0	0	0
cvn	0	0	0	0	0	0	0	0	0	0	0	0	0	0	m	0	0	0	0	0	0	0	0	0	0	0	0	0	Chinanteco	0	0	0	0	0	0	0	0	0	0	0	0	0	0	0	0	7.0	0	0	0
rbl	0	0	0	0	0	0	0	0	0	0	0	0	0	0	m	0	0	0	0	0	0	0	0	0	0	0	0	0	Miraya Bikol	0	0	0	0	0	0	0	0	0	0	0	0	0	m	0	0	6.0	0	0	0
[truncated: 6,429 more rows]
[truncated: 42 more columns]
